# Supplementary material for: 1,2-Dimeth­oxy-4-methyl-3-[(S)-p-tolyl­sulfin­yl]benzene
Source: Acta Crystallogr Sect E Struct Rep Online. 2011 Oct 12;67(Pt 11):o2950. doi: 10.1107/S1600536811041420 (PMC3247359; doi:10.1107/S1600536811041420)
Supplement: Supplementary file 1 [file e-67-o2950-sup1.cif]

##############################################################################
#                                                                            #
# This CIF contains the data in a paper accepted for publication in          #
# Acta Crystallographica Section E. It conforms to the requirements of       #
# Notes for Authors for Acta Crystallographica Section E, and has been       #
# peer reviewed under the auspices of the IUCr Commission on Journals.       #
#                                                                            #
# Full details of the Crystallographic Information File format               #
# are given in the paper "The Crystallographic Information File (CIF):       #
# a New Standard Archive File for Crystallography" by S. R. Hall, F. H.      #
# Allen and I. D. Brown [Acta Cryst. (1991), A47, 655-685].                  #
#                                                                            #
# The current version of the core CIF dictionary is obtainable from          #
# ftp://ftp.iucr.org/pub/cif_core.dic.                                       #
#                                                                            #
# Software is freely available for graphical display of the structure(s)     #
# in this CIF. For information consult the CIF software page                 #
# http://www.iucr.org/resources/cif/software.                                #
#                                                                            #
# This file may be used for bona fide research purposes within the           #
# scientific community so long as proper attribution is given to the journal # 
# article from which it was obtained.                                        #
#                                                                            #
##############################################################################
data_I
_audit_creation_method     SHELXL-97
_chemical_name_systematic
;
1,2-Dimethoxy-4-methyl-3-[(<i>S</i>)-<i>p</i>-tolylsulfinyl]benzene
;
_chemical_name_common     ?
_chemical_formula_moiety     'C16 H18 O3 S'
_chemical_formula_sum     'C16 H18 O3 S'
_chemical_formula_iupac     'C16 H18 O3 S'
_chemical_formula_weight     290.36
_chemical_melting_point     400
_symmetry_cell_setting     orthorhombic
_symmetry_space_group_name_H-M     'P 21 21 21'
_symmetry_space_group_name_Hall     'P 2ac 2ab'
loop_
    _symmetry_equiv_pos_as_xyz
    'x, y, z'
    '-x+1/2, -y, z+1/2'
    '-x, y+1/2, -z+1/2'
    'x+1/2, -y+1/2, -z'
_cell_length_a     7.4170(6)
_cell_length_b     8.5406(7)
_cell_length_c     24.0980(19)
_cell_angle_alpha     90.00
_cell_angle_beta     90.00
_cell_angle_gamma     90.00
_cell_volume     1526.5(2)
_cell_formula_units_Z     4
_cell_measurement_reflns_used     9922
_cell_measurement_theta_min     2.53
_cell_measurement_theta_max     27.61
_cell_measurement_temperature     298(2)
_exptl_crystal_description     prism
_exptl_crystal_colour     colourless
_exptl_crystal_size_max     0.376
_exptl_crystal_size_mid     0.370
_exptl_crystal_size_min     0.306
_exptl_crystal_density_diffrn     1.263
_exptl_crystal_density_meas     ?
_exptl_crystal_density_method     'not measured'
_exptl_crystal_F_000     616
_exptl_absorpt_coefficient_mu     0.216
_exptl_absorpt_correction_type     multi-scan
_exptl_absorpt_process_details     '(SADABS; Sheldrick, 2000)'
_exptl_absorpt_correction_T_min     0.9223
_exptl_absorpt_correction_T_max     0.9415
_exptl_special_details     ?
_diffrn_ambient_temperature     298(2)
_diffrn_radiation_type     MoK\a
_diffrn_radiation_wavelength     0.71073
_diffrn_radiation_monochromator     graphite
_diffrn_measurement_device_type     'Bruker SMART APEX CCD'
_diffrn_measurement_method     \w
_diffrn_detector_area_resol_mean     0.661
_diffrn_reflns_number     20418
_diffrn_reflns_av_R_equivalents     0.0275
_diffrn_reflns_av_sigmaI/netI     0.0195
_diffrn_reflns_theta_min     1.69
_diffrn_reflns_theta_max     27.94
_diffrn_reflns_theta_full     27.94
_diffrn_measured_fraction_theta_max     0.993
_diffrn_measured_fraction_theta_full     0.993
_diffrn_reflns_limit_h_min     -9
_diffrn_reflns_limit_h_max     9
_diffrn_reflns_limit_k_min     -11
_diffrn_reflns_limit_k_max     11
_diffrn_reflns_limit_l_min     -31
_diffrn_reflns_limit_l_max     31
_diffrn_standards_number     ?
_diffrn_standards_interval_count     ?
_diffrn_standards_interval_time     ?
_diffrn_standards_decay_%     0
_refine_special_details
;
Refinement of <i>F</i>^2^ against ALL reflections. The weighted <i>R</i>-factor
<i>wR</i> and goodness of fit <i>S</i> are based on <i>F</i>^2^, conventional
<i>R</i>-factors <i>R</i> are based on <i>F</i>, with <i>F</i> set to zero for
negative <i>F</i>^2^. The threshold expression of <i>F</i>^2^ >
\s(<i>F</i>^2^) is used only for calculating <i>R</i>-factors(gt) <i>etc</i>.
and is not relevant to the choice of reflections for refinement.
<i>R</i>-factors based on <i>F</i>^2^ are statistically about twice as large
as those based on <i>F</i>, and <i>R</i>- factors based on ALL data will be
even larger.
;
_reflns_number_total     3645
_reflns_number_gt     3380
_reflns_threshold_expression     I>2\s(I)
_refine_ls_structure_factor_coef     Fsqd
_refine_ls_matrix_type     full
_refine_ls_R_factor_all     0.0419
_refine_ls_R_factor_gt     0.0387
_refine_ls_wR_factor_gt     0.0968
_refine_ls_wR_factor_ref     0.0993
_refine_ls_goodness_of_fit_ref     1.058
_refine_ls_restrained_S_all     1.058
_refine_ls_number_reflns     3645
_refine_ls_number_parameters     185
_refine_ls_number_restraints     0
_refine_ls_hydrogen_treatment     noref
_refine_ls_weighting_scheme     calc
_refine_ls_weighting_details
         'calc w=1/[\s^2^(Fo^2^)+(0.0693P)^2^+0.0141P] where P=(Fo^2^+2Fc^2^)/3'
_atom_sites_solution_hydrogens     geom
_atom_sites_solution_primary     direct
_atom_sites_solution_secondary     difmap
_refine_ls_shift/su_max     0.000
_refine_ls_shift/su_mean     0.000
_refine_diff_density_max     0.251
_refine_diff_density_min     -0.130
_refine_ls_extinction_method     none
_refine_ls_extinction_coef     ?
_refine_ls_abs_structure_details     'Flack (1983), 1534 Friedel pairs'
_refine_ls_abs_structure_Flack     0.01(6)
loop_
    _atom_type_symbol
    _atom_type_description
    _atom_type_scat_dispersion_real
    _atom_type_scat_dispersion_imag
    _atom_type_scat_source
    C C 0.0033 0.0016 'International Tables Vol C Tables 4.2.6.8 and 6.1.1.4'
    H H 0.0000 0.0000 'International Tables Vol C Tables 4.2.6.8 and 6.1.1.4'
    O O 0.0106 0.0060 'International Tables Vol C Tables 4.2.6.8 and 6.1.1.4'
    S S 0.1246 0.1234 'International Tables Vol C Tables 4.2.6.8 and 6.1.1.4'
_computing_data_collection     'SMART (Bruker, 1999)'
_computing_cell_refinement     'SAINT (Bruker, 1999)'
_computing_data_reduction     'SAINT (Bruker, 2006)'
_computing_structure_solution     'SHELXS97 (Sheldrick, 2008)'
_computing_structure_refinement     'SHELXL97 (Sheldrick, 2008)'
_computing_molecular_graphics     'SHELXTL (Sheldrick, 2008)'
_computing_publication_material     'SHELXL97  (Sheldrick, 2008)'
loop_
    _atom_site_type_symbol
    _atom_site_label
    _atom_site_fract_x
    _atom_site_fract_y
    _atom_site_fract_z
    _atom_site_U_iso_or_equiv
    _atom_site_adp_type
    _atom_site_calc_flag
    _atom_site_refinement_flags
    _atom_site_occupancy
    _atom_site_symmetry_multiplicity
    _atom_site_disorder_assembly
    _atom_site_disorder_group
    S S1 0.57970(5) 0.27901(5) 0.149352(15) 0.04842(12) Uani d . 1 1 . .
    O O1 0.77239(19) 0.07949(18) 0.33551(5) 0.0664(4) Uani d . 1 1 . .
    O O2 0.57075(15) 0.25318(11) 0.26763(4) 0.0500(3) Uani d . 1 1 . .
    O O3 0.6876(2) 0.39213(16) 0.11616(5) 0.0671(4) Uani d . 1 1 . .
    C C1 0.8129(2) 0.0711(2) 0.28050(7) 0.0527(4) Uani d . 1 1 . .
    C C2 0.7012(2) 0.15921(17) 0.24538(6) 0.0447(3) Uani d . 1 1 . .
    C C3 0.73064(19) 0.15714(18) 0.18847(6) 0.0451(3) Uani d . 1 1 . .
    C C4 0.8742(2) 0.0726(2) 0.16503(7) 0.0544(4) Uani d . 1 1 . .
    C C5 0.9821(2) -0.0114(2) 0.20084(9) 0.0621(4) Uani d . 1 1 . .
    H H5 1.0779 -0.0684 0.1863 0.074 Uiso calc R 1 1 . .
    C C6 0.9531(2) -0.0143(2) 0.25777(8) 0.0621(4) Uani d . 1 1 . .
    H H6 1.0278 -0.0736 0.2806 0.074 Uiso calc R 1 1 . .
    C C7 0.9144(3) 0.0710(3) 0.10365(8) 0.0695(5) Uani d . 1 1 . .
    H H7A 1.0391 0.0458 0.0979 0.104 Uiso calc R 1 1 . .
    H H7B 0.8892 0.1723 0.0882 0.104 Uiso calc R 1 1 . .
    H H7C 0.8403 -0.0062 0.0858 0.104 Uiso calc R 1 1 . .
    C C8 0.8723(4) -0.0178(4) 0.37212(9) 0.0968(8) Uani d . 1 1 . .
    H H8A 0.8235 -0.0095 0.4089 0.145 Uiso calc R 1 1 . .
    H H8B 0.9962 0.0149 0.3724 0.145 Uiso calc R 1 1 . .
    H H8C 0.8649 -0.1245 0.3598 0.145 Uiso calc R 1 1 . .
    C C9 0.4070(3) 0.1761(2) 0.28212(10) 0.0709(5) Uani d . 1 1 . .
    H H9A 0.3163 0.2528 0.2903 0.106 Uiso calc R 1 1 . .
    H H9B 0.4267 0.1114 0.3141 0.106 Uiso calc R 1 1 . .
    H H9C 0.3679 0.1122 0.2517 0.106 Uiso calc R 1 1 . .
    C C10 0.49336(19) 0.13539(18) 0.10183(6) 0.0454(3) Uani d . 1 1 . .
    C C11 0.4650(3) 0.1815(2) 0.04729(7) 0.0563(4) Uani d . 1 1 . .
    H H11 0.4975 0.2815 0.0358 0.068 Uiso calc R 1 1 . .
    C C12 0.3884(3) 0.0780(2) 0.01049(7) 0.0613(4) Uani d . 1 1 . .
    H H12 0.3698 0.1089 -0.0261 0.074 Uiso calc R 1 1 . .
    C C13 0.3386(2) -0.0713(2) 0.02686(7) 0.0588(4) Uani d . 1 1 . .
    C C14 0.3663(2) -0.1131(2) 0.08149(8) 0.0580(4) Uani d . 1 1 . .
    H H14 0.3330 -0.2128 0.0931 0.070 Uiso calc R 1 1 . .
    C C15 0.4417(2) -0.01158(18) 0.11920(6) 0.0511(3) Uani d . 1 1 . .
    H H15 0.4577 -0.0418 0.1560 0.061 Uiso calc R 1 1 . .
    C C16 0.2546(4) -0.1816(3) -0.01457(11) 0.0911(8) Uani d . 1 1 . .
    H H16A 0.3326 -0.1919 -0.0462 0.137 Uiso calc R 1 1 . .
    H H16B 0.1401 -0.1410 -0.0263 0.137 Uiso calc R 1 1 . .
    H H16C 0.2378 -0.2824 0.0023 0.137 Uiso calc R 1 1 . .
loop_
    _atom_site_aniso_label
    _atom_site_aniso_U_11
    _atom_site_aniso_U_22
    _atom_site_aniso_U_33
    _atom_site_aniso_U_12
    _atom_site_aniso_U_13
    _atom_site_aniso_U_23
    S1 0.0537(2) 0.04504(19) 0.04650(18) 0.00360(16) 0.00099(15) -0.00251(14)
    O1 0.0699(8) 0.0764(9) 0.0528(6) 0.0157(7) -0.0092(5) 0.0025(6)
    O2 0.0525(6) 0.0466(6) 0.0509(5) 0.0076(5) 0.0038(5) -0.0048(4)
    O3 0.0840(9) 0.0527(7) 0.0645(7) -0.0127(6) 0.0057(7) 0.0006(6)
    C1 0.0492(8) 0.0512(9) 0.0576(9) -0.0011(7) -0.0075(7) -0.0026(7)
    C2 0.0422(7) 0.0406(7) 0.0513(8) -0.0022(6) -0.0032(6) -0.0052(6)
    C3 0.0405(7) 0.0431(7) 0.0518(8) -0.0004(6) -0.0019(6) -0.0059(6)
    C4 0.0432(7) 0.0558(9) 0.0642(9) -0.0004(7) 0.0034(6) -0.0108(8)
    C5 0.0406(7) 0.0647(10) 0.0808(12) 0.0102(7) 0.0022(8) -0.0110(9)
    C6 0.0455(9) 0.0640(10) 0.0766(11) 0.0082(8) -0.0098(8) -0.0002(9)
    C7 0.0604(10) 0.0814(13) 0.0667(10) 0.0081(10) 0.0142(9) -0.0172(9)
    C8 0.1024(18) 0.120(2) 0.0680(12) 0.0358(17) -0.0160(12) 0.0157(14)
    C9 0.0540(9) 0.0672(11) 0.0915(14) 0.0034(8) 0.0160(9) -0.0008(10)
    C10 0.0431(7) 0.0479(8) 0.0452(7) 0.0019(6) 0.0009(6) -0.0012(6)
    C11 0.0641(10) 0.0556(9) 0.0493(8) -0.0001(8) -0.0012(7) 0.0050(7)
    C12 0.0646(11) 0.0735(11) 0.0457(7) 0.0000(9) -0.0038(7) -0.0004(8)
    C13 0.0483(8) 0.0698(11) 0.0583(9) -0.0012(8) -0.0009(7) -0.0117(8)
    C14 0.0550(9) 0.0525(9) 0.0665(9) -0.0093(7) 0.0023(7) 0.0003(7)
    C15 0.0505(8) 0.0536(8) 0.0490(7) -0.0021(7) 0.0000(6) 0.0049(6)
    C16 0.0964(17) 0.0960(17) 0.0808(14) -0.0243(15) -0.0147(13) -0.0228(13)
_geom_special_details
;
All e.s.d.'s (except the e.s.d. in the dihedral angle between two l.s. planes)
are estimated using the full covariance matrix. The cell e.s.d.'s are taken
into account individually in the estimation of e.s.d.'s in distances, angles
and torsion angles; correlations between e.s.d.'s in cell parameters are only
used when they are defined by crystal symmetry. An approximate (isotropic)
treatment of cell e.s.d.'s is used for estimating e.s.d.'s involving l.s.
planes.
;
loop_
    _geom_bond_atom_site_label_1
    _geom_bond_atom_site_label_2
    _geom_bond_site_symmetry_2
    _geom_bond_distance
    _geom_bond_publ_flag
    S1 O3 . 1.4877(13) .
    S1 C3 . 1.7959(15) .
    S1 C10 . 1.7961(15) .
    S1 O2 . 2.8595(11) .
    O1 C1 . 1.361(2) ?
    O1 C8 . 1.421(2) ?
    O2 C2 . 1.3665(18) ?
    O2 C9 . 1.425(2) ?
    C1 C6 . 1.384(2) ?
    C1 C2 . 1.403(2) ?
    C2 C3 . 1.389(2) ?
    C3 C4 . 1.405(2) ?
    C4 C5 . 1.378(3) ?
    C4 C7 . 1.509(3) ?
    C5 C6 . 1.389(3) ?
    C5 H5 . 0.9300 ?
    C6 H6 . 0.9300 ?
    C7 H7A . 0.9600 ?
    C7 H7B . 0.9600 ?
    C7 H7C . 0.9600 ?
    C8 H8A . 0.9600 ?
    C8 H8B . 0.9600 ?
    C8 H8C . 0.9600 ?
    C9 H9A . 0.9600 ?
    C9 H9B . 0.9600 ?
    C9 H9C . 0.9600 ?
    C10 C15 . 1.377(2) ?
    C10 C11 . 1.388(2) ?
    C11 C12 . 1.375(2) ?
    C11 H11 . 0.9300 ?
    C12 C13 . 1.385(3) ?
    C12 H12 . 0.9300 ?
    C13 C14 . 1.380(3) ?
    C13 C16 . 1.508(3) ?
    C14 C15 . 1.375(2) ?
    C14 H14 . 0.9300 ?
    C15 H15 . 0.9300 ?
    C16 H16A . 0.9600 ?
    C16 H16B . 0.9600 ?
    C16 H16C . 0.9600 ?
loop_
    _geom_angle_atom_site_label_1
    _geom_angle_atom_site_label_2
    _geom_angle_atom_site_label_3
    _geom_angle_site_symmetry_1
    _geom_angle_site_symmetry_3
    _geom_angle
    _geom_angle_publ_flag
    O3 S1 C3 . . 108.86(8) .
    O3 S1 C10 . . 107.00(7) .
    C3 S1 C10 . . 99.27(7) .
    O3 S1 O2 . . 126.76(6) ?
    C3 S1 O2 . . 56.39(5) ?
    C10 S1 O2 . . 125.07(5) ?
    C1 O1 C8 . . 117.33(16) ?
    C2 O2 C9 . . 115.36(12) ?
    C2 O2 S1 . . 68.76(8) ?
    C9 O2 S1 . . 107.45(11) .
    O1 C1 C6 . . 125.38(15) ?
    O1 C1 C2 . . 115.42(15) ?
    C6 C1 C2 . . 119.19(16) ?
    O2 C2 C3 . . 120.42(13) ?
    O2 C2 C1 . . 119.74(14) ?
    C3 C2 C1 . . 119.74(14) ?
    C2 C3 C4 . . 121.52(14) ?
    C2 C3 S1 . . 114.39(11) ?
    C4 C3 S1 . . 123.99(12) ?
    C5 C4 C3 . . 117.11(16) ?
    C5 C4 C7 . . 119.62(16) ?
    C3 C4 C7 . . 123.27(16) ?
    C4 C5 C6 . . 122.54(15) ?
    C4 C5 H5 . . 118.7 ?
    C6 C5 H5 . . 118.7 ?
    C1 C6 C5 . . 119.86(16) ?
    C1 C6 H6 . . 120.1 ?
    C5 C6 H6 . . 120.1 ?
    C4 C7 H7A . . 109.5 ?
    C4 C7 H7B . . 109.5 ?
    H7A C7 H7B . . 109.5 ?
    C4 C7 H7C . . 109.5 ?
    H7A C7 H7C . . 109.5 ?
    H7B C7 H7C . . 109.5 ?
    O1 C8 H8A . . 109.5 ?
    O1 C8 H8B . . 109.5 ?
    H8A C8 H8B . . 109.5 ?
    O1 C8 H8C . . 109.5 ?
    H8A C8 H8C . . 109.5 ?
    H8B C8 H8C . . 109.5 ?
    O2 C9 H9A . . 109.5 ?
    O2 C9 H9B . . 109.5 ?
    H9A C9 H9B . . 109.5 ?
    O2 C9 H9C . . 109.5 ?
    H9A C9 H9C . . 109.5 ?
    H9B C9 H9C . . 109.5 ?
    C15 C10 C11 . . 120.28(15) ?
    C15 C10 S1 . . 121.85(11) ?
    C11 C10 S1 . . 117.64(13) ?
    C12 C11 C10 . . 119.40(16) ?
    C12 C11 H11 . . 120.3 ?
    C10 C11 H11 . . 120.3 ?
    C11 C12 C13 . . 121.22(15) ?
    C11 C12 H12 . . 119.4 ?
    C13 C12 H12 . . 119.4 ?
    C14 C13 C12 . . 118.07(16) ?
    C14 C13 C16 . . 122.10(19) ?
    C12 C13 C16 . . 119.83(18) ?
    C15 C14 C13 . . 121.86(16) ?
    C15 C14 H14 . . 119.1 ?
    C13 C14 H14 . . 119.1 ?
    C14 C15 C10 . . 119.14(14) ?
    C14 C15 H15 . . 120.4 ?
    C10 C15 H15 . . 120.4 ?
    C13 C16 H16A . . 109.5 ?
    C13 C16 H16B . . 109.5 ?
    H16A C16 H16B . . 109.5 ?
    C13 C16 H16C . . 109.5 ?
    H16A C16 H16C . . 109.5 ?
    H16B C16 H16C . . 109.5 ?
loop_
    _geom_torsion_atom_site_label_1
    _geom_torsion_atom_site_label_2
    _geom_torsion_atom_site_label_3
    _geom_torsion_atom_site_label_4
    _geom_torsion_site_symmetry_1
    _geom_torsion_site_symmetry_2
    _geom_torsion_site_symmetry_3
    _geom_torsion_site_symmetry_4
    _geom_torsion
    _geom_torsion_publ_flag
    O3 S1 O2 C2 . . . . -90.50(11) ?
    C3 S1 O2 C2 . . . . -1.18(9) ?
    C10 S1 O2 C2 . . . . 75.52(10) ?
    O3 S1 O2 C9 . . . . 158.43(11) ?
    C3 S1 O2 C9 . . . . -112.24(11) ?
    C10 S1 O2 C9 . . . . -35.55(12) ?
    C8 O1 C1 C6 . . . . -5.7(3) ?
    C8 O1 C1 C2 . . . . 174.92(19) ?
    C9 O2 C2 C3 . . . . 101.36(18) ?
    S1 O2 C2 C3 . . . . 1.47(11) ?
    C9 O2 C2 C1 . . . . -82.32(19) ?
    S1 O2 C2 C1 . . . . 177.79(15) ?
    O1 C1 C2 O2 . . . . 4.2(2) ?
    C6 C1 C2 O2 . . . . -175.16(14) ?
    O1 C1 C2 C3 . . . . -179.42(15) ?
    C6 C1 C2 C3 . . . . 1.2(2) ?
    O2 C2 C3 C4 . . . . 174.15(14) ?
    C1 C2 C3 C4 . . . . -2.2(2) ?
    O2 C2 C3 S1 . . . . -2.40(19) .
    C1 C2 C3 S1 . . . . -178.71(12) ?
    O3 S1 C3 C2 . . . . 123.34(12) .
    C10 S1 C3 C2 . . . . -125.01(12) ?
    O2 S1 C3 C2 . . . . 1.19(9) ?
    O3 S1 C3 C4 . . . . -53.11(15) .
    C10 S1 C3 C4 . . . . 58.54(14) ?
    O2 S1 C3 C4 . . . . -175.27(16) ?
    C2 C3 C4 C5 . . . . 1.6(2) ?
    S1 C3 C4 C5 . . . . 177.80(13) ?
    C2 C3 C4 C7 . . . . -178.16(17) ?
    S1 C3 C4 C7 . . . . -2.0(2) ?
    C3 C4 C5 C6 . . . . -0.1(3) ?
    C7 C4 C5 C6 . . . . 179.69(19) ?
    O1 C1 C6 C5 . . . . -179.05(18) ?
    C2 C1 C6 C5 . . . . 0.3(3) ?
    C4 C5 C6 C1 . . . . -0.9(3) ?
    O3 S1 C10 C15 . . . . 157.47(13) .
    C3 S1 C10 C15 . . . . 44.36(14) ?
    O2 S1 C10 C15 . . . . -10.85(15) ?
    O3 S1 C10 C11 . . . . -28.07(16) .
    C3 S1 C10 C11 . . . . -141.18(14) ?
    O2 S1 C10 C11 . . . . 163.61(12) ?
    C15 C10 C11 C12 . . . . -1.4(3) ?
    S1 C10 C11 C12 . . . . -175.92(14) ?
    C10 C11 C12 C13 . . . . 0.2(3) ?
    C11 C12 C13 C14 . . . . 0.6(3) ?
    C11 C12 C13 C16 . . . . 179.9(2) ?
    C12 C13 C14 C15 . . . . -0.3(3) ?
    C16 C13 C14 C15 . . . . -179.6(2) ?
    C13 C14 C15 C10 . . . . -0.9(3) ?
    C11 C10 C15 C14 . . . . 1.7(2) ?
    S1 C10 C15 C14 . . . . 176.01(13) ?
loop_
    _geom_hbond_atom_site_label_D
    _geom_hbond_atom_site_label_H
    _geom_hbond_atom_site_label_A
    _geom_hbond_site_symmetry_A
    _geom_hbond_distance_DH
    _geom_hbond_distance_HA
    _geom_hbond_distance_DA
    _geom_hbond_angle_DHA
    _geom_hbond_publ_flag
    C8 H8B O3 3_745 0.96 2.58 3.366(3) 138.7 y
    C14 H14 O1 3_645 0.93 2.59 3.457(2) 155.1 y
    C15 H15 O2 3_645 0.93 2.55 3.3886(18) 150.2 y
    C12 H12 O3 4_455 0.93 2.56 3.406(2) 151.9 y
_iucr_refine_instructions_details
;
TITL JLO-I-101
CELL 0.71073   7.4170   8.5406  24.0980  90.000  90.000  90.000
ZERR    4.00   0.0006   0.0007   0.0019   0.000   0.000   0.000
LATT -1
SYMM 0.5-X, -Y, 0.5+Z
SYMM -X, 0.5+Y, 0.5-Z
SYMM 0.5+X, 0.5-Y, -Z
SFAC C H O S
UNIT 64 72 12 4
omit    -2   4   3
omit     1   0  10
omit     4   0   6
omit     2   4   3
omit     0   4   4
omit     0   5   1
omit     5   0   9
omit    -2   4   4
omit     0   3   7
omit     2   4   4
omit     0   2  11
omit     4   0   3
l.s. 20
acta
bond
bond $h
bind S1 O2
htab C15 O2_$1
eqiv $1 -x+1, y-0.5, -z+0.5
htab C12 O3_$2
eqiv $2 x-0.5, -y+0.5, -z
conf
mpla 6 C1 C2 C3 C4 C5 C6
mpla 6 C10 C11 C12 C13 C14 C15
fmap 2
plan 5
TEMP 25
SIZE 0.306 0.37 0.376
WGHT    0.069300    0.014100
FVAR       0.81362
S1    4    0.579698    0.279006    0.149352    11.00000    0.05370    0.04504 =
         0.04650   -0.00251    0.00099    0.00360
O1    3    0.772391    0.079493    0.335507    11.00000    0.06988    0.07643 =
         0.05280    0.00253   -0.00916    0.01575
O2    3    0.570749    0.253175    0.267626    11.00000    0.05255    0.04663 =
         0.05087   -0.00482    0.00383    0.00761
O3    3    0.687576    0.392127    0.116162    11.00000    0.08401    0.05269 =
         0.06453    0.00062    0.00573   -0.01272
C1    1    0.812853    0.071130    0.280505    11.00000    0.04919    0.05122 =
         0.05756   -0.00259   -0.00752   -0.00109
C2    1    0.701172    0.159207    0.245376    11.00000    0.04220    0.04059 =
         0.05125   -0.00518   -0.00315   -0.00217
C3    1    0.730636    0.157137    0.188473    11.00000    0.04047    0.04309 =
         0.05183   -0.00590   -0.00185   -0.00039
C4    1    0.874209    0.072638    0.165033    11.00000    0.04321    0.05585 =
         0.06424   -0.01080    0.00338   -0.00043
C5    1    0.982050   -0.011442    0.200840    11.00000    0.04060    0.06473 =
         0.08082   -0.01097    0.00218    0.01018
AFIX  43
H5    2    1.077904   -0.068434    0.186314    11.00000   -1.20000
AFIX   0
C6    1    0.953102   -0.014341    0.257773    11.00000    0.04554    0.06400 =
         0.07665   -0.00024   -0.00981    0.00822
AFIX  43
H6    2    1.027810   -0.073594    0.280570    11.00000   -1.20000
AFIX   0
C7    1    0.914351    0.070975    0.103654    11.00000    0.06044    0.08138 =
         0.06668   -0.01720    0.01421    0.00813
AFIX 137
H7A   2    1.039113    0.045799    0.097924    11.00000   -1.50000
H7B   2    0.889200    0.172255    0.088206    11.00000   -1.50000
H7C   2    0.840280   -0.006185    0.085782    11.00000   -1.50000
AFIX   0
C8    1    0.872323   -0.017798    0.372122    11.00000    0.10239    0.12000 =
         0.06796    0.01568   -0.01604    0.03585
AFIX 137
H8A   2    0.823451   -0.009542    0.408894    11.00000   -1.50000
H8B   2    0.996151    0.014909    0.372404    11.00000   -1.50000
H8C   2    0.864892   -0.124505    0.359810    11.00000   -1.50000
AFIX   0
C9    1    0.407049    0.176119    0.282119    11.00000    0.05402    0.06717 =
         0.09147   -0.00082    0.01599    0.00338
AFIX 137
H9A   2    0.316252    0.252796    0.290336    11.00000   -1.50000
H9B   2    0.426717    0.111443    0.314134    11.00000   -1.50000
H9C   2    0.367860    0.112187    0.251654    11.00000   -1.50000
AFIX   0
C10   1    0.493362    0.135388    0.101829    11.00000    0.04314    0.04786 =
         0.04521   -0.00122    0.00088    0.00192
C11   1    0.465003    0.181522    0.047294    11.00000    0.06405    0.05559 =
         0.04926    0.00503   -0.00123   -0.00010
AFIX  43
H11   2    0.497497    0.281528    0.035755    11.00000   -1.20000
AFIX   0
C12   1    0.388444    0.078043    0.010488    11.00000    0.06460    0.07345 =
         0.04572   -0.00043   -0.00380    0.00005
AFIX  43
H12   2    0.369809    0.108862   -0.026079    11.00000   -1.20000
AFIX   0
C13   1    0.338554   -0.071250    0.026858    11.00000    0.04833    0.06977 =
         0.05832   -0.01171   -0.00093   -0.00121
C14   1    0.366264   -0.113111    0.081487    11.00000    0.05500    0.05252 =
         0.06646    0.00033    0.00232   -0.00928
AFIX  43
H14   2    0.332959   -0.212809    0.093140    11.00000   -1.20000
AFIX   0
C15   1    0.441743   -0.011583    0.119201    11.00000    0.05055    0.05364 =
         0.04901    0.00490    0.00003   -0.00214
AFIX  43
H15   2    0.457727   -0.041760    0.155954    11.00000   -1.20000
AFIX   0
C16   1    0.254644   -0.181649   -0.014571    11.00000    0.09642    0.09599 =
         0.08080   -0.02275   -0.01468   -0.02431
AFIX 137
H16A  2    0.332614   -0.191875   -0.046162    11.00000   -1.50000
H16B  2    0.140108   -0.140986   -0.026259    11.00000   -1.50000
H16C  2    0.237779   -0.282380    0.002327    11.00000   -1.50000
HKLF 4
REM  JLO-I-101
REM R1 =  0.0387 for   3380 Fo > 4sig(Fo)  and  0.0419 for all   3645 data
REM    185 parameters refined using      0 restraints
END
WGHT      0.0693      0.0141
REM Highest difference peak  0.251,  deepest hole -0.130,  1-sigma level  0.044
Q1    1   0.6622  0.2139  0.1678  11.00000  0.05    0.25
Q2    1   0.7455  0.1006  0.2629  11.00000  0.05    0.24
Q3    1   0.5843  0.2828  0.1797  11.00000  0.05    0.24
Q4    1   0.5447  0.2035  0.1207  11.00000  0.05    0.22
Q5    1   0.6572  0.3619  0.1444  11.00000  0.05    0.21
;
data_global
_journal_date_recd_electronic     2011-09-29
_journal_date_accepted     2011-10-07
_journal_name_full     'Acta Crystallographica, Section E'
_journal_year     2011
_journal_volume     67
_journal_issue     11
_journal_page_first     o2950
_journal_page_last     o2950
_journal_paper_category     QO
_journal_coeditor_code     BT5660
_publ_contact_author_name     'Rub\'en A. Toscano'
_publ_contact_author_address
;
Instituto de Qu\'imica, UNAM
Circuito Exterior, Ciudad Universitaria
Delegaci\'on Coyoac\'an, CP 04520
M\'exico, DF, Mexico
;
_publ_contact_author_email     'toscano@unam.mx'
_publ_contact_author_fax     '5255 5616 2217'
_publ_contact_author_phone     '5255 5622 4415'
_publ_section_title
;
1,2-Dimethoxy-4-methyl-3-[(<i>S</i>)-<i>p</i>-tolylsulfinyl]benzene
;
loop_
    _publ_author_name
    _publ_author_address
    'Virginia M. Mastranzo'
;
Instituto de Qu\'imica, UNAM
Circuito Exterior, Ciudad Universitaria
Delegaci\'on Coyoac\'an, CP 04510
M\'exico, DF, Mexico
;
    'Jos\'e Luis Olivares'
;
Instituto de Qu\'imica, UNAM
Circuito Exterior, Ciudad Universitaria
Delegaci\'on Coyoac\'an, CP 04510
M\'exico, DF, Mexico
;
    'Rub\'en S\'anchez-Obreg\'on'
;
Instituto de Qu\'imica, UNAM
Circuito Exterior, Ciudad Universitaria
Delegaci\'on Coyoac\'an, CP 04510
M\'exico, DF, Mexico
;
    'Francisco Yuste'
;
Instituto de Qu\'imica, UNAM
Circuito Exterior, Ciudad Universitaria
Delegaci\'on Coyoac\'an, CP 04510
M\'exico, DF, Mexico
;
    'Rub\'en A. Toscano'
;
Instituto de Qu\'imica, UNAM
Circuito Exterior, Ciudad Universitaria
Delegaci\'on Coyoac\'an, CP 04510
M\'exico, DF, Mexico
;
