# Supplementary material for: 1,2-Dimeth­oxy-4-methyl-3-[(S)-p-tolyl­sulfin­yl]benzene
Source: Acta Crystallogr Sect E Struct Rep Online. 2011 Oct 12;67(Pt 11):o2950. doi: 10.1107/S1600536811041420 (PMC3247359; doi:10.1107/S1600536811041420)
Supplement: Supplementary file 2 [file e-67-o2950-Isup2.hkl]

# 
# h,k,l, Fc-squared, Fo-squared, sigma(Fo-squared) and status flag 
# 
data_I
_shelx_title ' JLO-I-101' 
_shelx_refln_list_code          4 
_shelx_F_calc_maximum      118.37 
_exptl_crystal_F_000       616.00 
_reflns_d_resolution_high  0.7586 
 
loop_ 
 _symmetry_equiv_pos_as_xyz 
 'x, y, z' 
 '-x+1/2, -y, z+1/2' 
 '-x, y+1/2, -z+1/2' 
 'x+1/2, -y+1/2, -z' 
 
_cell_length_a     7.4170 
_cell_length_b     8.5406 
_cell_length_c    24.0980 
_cell_angle_alpha  90.000 
_cell_angle_beta   90.000 
_cell_angle_gamma  90.000 
 
_shelx_F_squared_multiplier     1.000 
 
loop_ 
 _refln_index_h 
 _refln_index_k 
 _refln_index_l 
 _refln_F_squared_calc 
 _refln_F_squared_meas 
 _refln_F_squared_sigma 
 _refln_observed_status 
   2   0   0      998.14     1066.84     16.14 o 
   4   0   0       80.65       70.29      1.84 o 
   6   0   0      384.39      353.09      7.90 o 
   8   0   0       28.80       29.74      2.21 o 
   1   1   0      326.34      364.43      4.29 o 
   2   1   0     2090.05     2201.10     23.18 o 
   3   1   0      842.59      850.10     10.00 o 
   4   1   0       63.50       68.89      1.37 o 
   5   1   0       78.15       66.17      1.81 o 
   6   1   0       83.39       74.05      2.59 o 
   7   1   0        0.01       -0.41      0.66 o 
   8   1   0       45.71       47.49      2.05 o 
   9   1   0        1.82        3.00      1.10 o 
   0   2   0      580.87      597.09     10.61 o 
   1   2   0       15.01       16.31      0.82 o 
   2   2   0       41.86       35.57      0.93 o 
   3   2   0     1945.99     2072.78     22.08 o 
   4   2   0        0.20        0.11      0.35 o 
   5   2   0       53.66       49.75      1.23 o 
   6   2   0      495.47      475.00      7.81 o 
   7   2   0        1.32        2.57      0.81 o 
   8   2   0       35.07       32.77      1.84 o 
   9   2   0       16.69       14.68      1.66 o 
   1   3   0     1282.05     1360.02     14.52 o 
   2   3   0     2030.13     2267.79     24.03 o 
   3   3   0     1726.19     1912.68     20.51 o 
   4   3   0     1134.56     1225.61     13.55 o 
   5   3   0       47.24       52.89      1.34 o 
   6   3   0        2.73        2.62      0.71 o 
   7   3   0        1.51        3.22      0.96 o 
   8   3   0      125.65      117.99      3.40 o 
   9   3   0        1.44        2.43      1.10 o 
   0   4   0       41.78       35.60      2.86 o 
   1   4   0      212.04      272.05      4.61 o 
   2   4   0     3081.76     3459.12     36.49 o 
   3   4   0      460.35      540.21      6.38 o 
   4   4   0       29.46       35.81      1.33 o 
   5   4   0      351.68      376.98      4.97 o 
   6   4   0      229.08      204.42      4.53 o 
   7   4   0        3.48        3.04      1.04 o 
   8   4   0       65.89       66.72      2.53 o 
   9   4   0        2.11        2.85      1.23 o 
   1   5   0       39.04       43.93      1.05 o 
   2   5   0      141.46      129.47      2.00 o 
   3   5   0      213.53      210.38      3.02 o 
   4   5   0      910.30      940.69     11.60 o 
   5   5   0      229.64      229.49      3.84 o 
   6   5   0        9.32        6.42      1.02 o 
   7   5   0       37.82       36.89      1.65 o 
   8   5   0       13.16       16.88      1.63 o 
   0   6   0      227.80      205.52      4.87 o 
   1   6   0      294.40      262.95      4.16 o 
   2   6   0       31.70       28.95      1.16 o 
   3   6   0        9.92        9.55      0.96 o 
   4   6   0      386.74      402.11      5.79 o 
   5   6   0       34.13       34.16      1.65 o 
   6   6   0        8.42        9.07      2.02 o 
   7   6   0       30.64       37.27      2.02 o 
   8   6   0        6.74        7.82      3.19 o 
   1   7   0       65.04       59.40      2.26 o 
   2   7   0      105.66      112.88      2.49 o 
   3   7   0      140.13      140.56      3.29 o 
   4   7   0       50.02       44.90      2.59 o 
   5   7   0       29.81       26.59      3.20 o 
   6   7   0        6.95        5.20      1.36 o 
   7   7   0        0.37        2.45      1.35 o 
   0   8   0        4.79        4.44      1.51 o 
   1   8   0      494.57      457.67     17.37 o 
   2   8   0      116.48      107.87      3.31 o 
   3   8   0       53.06       51.74      2.01 o 
   4   8   0       14.49       13.68      1.56 o 
   5   8   0        0.14       -1.34      1.34 o 
   6   8   0        0.08       -1.04      1.16 o 
   1   9   0      196.43      180.39      5.06 o 
   2   9   0       76.92       75.46      2.94 o 
   3   9   0       25.09       27.38      2.47 o 
   4   9   0       17.03       21.01      2.20 o 
   5   9   0        5.38        8.86      3.36 o 
   0  10   0        0.78       -0.64      1.85 o 
   1  10   0       38.80       40.35      2.34 o 
   2  10   0        7.55        5.80      1.31 o 
   3  10   0        0.00       -0.73      1.22 o 
   4  10   0        5.83        3.45      3.02 o 
   1  11   0        2.26        2.17      1.30 o 
   1   0   1     2757.87     3009.02     33.57 o 
   2   0   1      926.77     1045.57     11.20 o 
   3   0   1       13.70       16.92      0.54 o 
   4   0   1      129.11      134.22      2.02 o 
   5   0   1      253.26      244.98      3.35 o 
   6   0   1       55.11       53.82      1.62 o 
   7   0   1      293.41      281.34      4.93 o 
   8   0   1       79.98       72.64      3.10 o 
   9   0   1        0.14        1.53      0.98 o 
  -9   1   1       36.10       38.17      2.41 o 
  -8   1   1       12.97       12.69      1.36 o 
  -7   1   1       20.15       20.32      1.46 o 
  -6   1   1       57.48       50.31      2.72 o 
  -5   1   1      261.51      268.40      3.44 o 
  -4   1   1      176.31      185.46      2.46 o 
  -3   1   1      359.02      340.42      3.78 o 
  -2   1   1    11666.07    12973.68    119.58 o 
  -1   1   1     9832.03    10495.19    159.86 o 
   0   1   1     2490.07     2727.10     36.05 o 
   1   1   1     9879.97    10249.63    135.16 o 
   2   1   1    11629.74    12456.20    241.40 o 
   3   1   1      347.72      326.78      4.25 o 
   4   1   1      180.46      189.70      2.77 o 
   5   1   1      262.33      271.94      3.87 o 
   6   1   1       59.91       52.41      1.80 o 
   7   1   1       19.57       20.82      1.34 o 
   8   1   1       13.76       12.11      1.25 o 
   9   1   1       36.34       37.98      2.82 o 
  -9   2   1        4.46        3.93      1.49 o 
  -8   2   1       15.84       17.40      1.60 o 
  -7   2   1      162.99      154.14      3.31 o 
  -6   2   1        6.55        5.96      0.81 o 
  -5   2   1      178.75      169.87      2.59 o 
  -4   2   1      599.70      605.78      6.99 o 
  -3   2   1        2.59        2.75      0.43 o 
  -2   2   1     1778.72     2143.01     22.64 o 
  -1   2   1    14011.48    14429.50    172.54 o 
   0   2   1     3742.99     4499.70     50.23 o 
   1   2   1    13968.09    14094.51    228.45 o 
   2   2   1     1790.54     2137.79     22.63 o 
   3   2   1        2.11        2.18      0.39 o 
   4   2   1      593.04      595.05      6.97 o 
   5   2   1      173.90      166.74      2.57 o 
   6   2   1        6.14        7.26      0.80 o 
   7   2   1      160.52      151.70      3.28 o 
   8   2   1       16.14       17.52      1.58 o 
   9   2   1        4.66        5.77      1.29 o 
  -9   3   1       18.67       14.84      1.82 o 
  -8   3   1       26.56       27.90      1.78 o 
  -7   3   1       44.07       45.52      1.76 o 
  -6   3   1      142.06      131.56      3.92 o 
  -5   3   1      361.32      360.84      4.72 o 
  -4   3   1      105.36       92.03      1.70 o 
  -3   3   1     1750.07     1906.90     20.47 o 
  -2   3   1        9.59        9.85      0.52 o 
  -1   3   1     1189.09     1428.92     15.16 o 
   0   3   1        0.38        0.49      0.22 o 
   1   3   1     1172.71     1411.48     17.57 o 
   2   3   1       11.30       10.21      0.53 o 
   3   3   1     1762.19     1909.53     20.46 o 
   4   3   1      108.30       95.50      1.70 o 
   5   3   1      362.19      360.75      5.08 o 
   6   3   1      137.07      132.99      2.59 o 
   7   3   1       43.27       41.55      1.98 o 
   8   3   1       26.67       28.05      1.82 o 
   9   3   1       17.95       16.26      1.68 o 
  -9   4   1       17.11       18.93      1.82 o 
  -8   4   1        0.38        0.34      0.91 o 
  -7   4   1      107.52      103.54      2.69 o 
  -6   4   1      107.60      102.32      2.30 o 
  -5   4   1      406.69      410.30      5.32 o 
  -4   4   1      237.84      220.84      3.00 o 
  -3   4   1      782.24      842.30      9.48 o 
  -2   4   1      188.36      199.81      2.66 o 
  -1   4   1       38.13       37.66      0.87 o 
   0   4   1       34.76       27.51      0.73 o 
   1   4   1       33.41       31.62      0.74 o 
   2   4   1      182.37      192.81      2.64 o 
   3   4   1      782.89      832.71      9.46 o 
   4   4   1      236.17      221.11      3.36 o 
   5   4   1      411.18      408.49      5.30 o 
   6   4   1      103.93      102.44      3.30 o 
   7   4   1      105.49       99.91      2.98 o 
   8   4   1        0.41        1.55      1.03 o 
   9   4   1       16.62       20.41      1.86 o 
  -8   5   1        0.53        0.50      0.89 o 
  -7   5   1        7.07        8.25      1.10 o 
  -6   5   1       68.87       66.50      2.05 o 
  -5   5   1       60.51       64.66      1.77 o 
  -4   5   1     1111.69     1148.51     12.26 o 
  -3   5   1      813.14      860.98      9.98 o 
  -2   5   1       82.61       77.88      1.44 o 
  -1   5   1      168.15      178.40      2.82 o 
   1   5   1      171.77      181.02      2.69 o 
   2   5   1       83.26       79.19      1.44 o 
   3   5   1      815.55      876.53      9.90 o 
   4   5   1     1107.22     1166.86     14.00 o 
   5   5   1       60.35       67.23      1.62 o 
   6   5   1       69.20       65.72      2.50 o 
   7   5   1        7.73        9.49      1.27 o 
   8   5   1        0.51        0.69      0.98 o 
  -8   6   1        5.01        7.27      2.25 o 
  -7   6   1        9.04       12.15      1.40 o 
  -6   6   1       91.69       90.76      2.77 o 
  -5   6   1       65.16       61.47      1.93 o 
  -4   6   1       22.90       23.55      1.05 o 
  -3   6   1      275.12      267.28      3.97 o 
  -2   6   1      239.64      226.76      3.86 o 
  -1   6   1       68.53       64.13      1.67 o 
   0   6   1      272.25      260.70      4.11 o 
   1   6   1       66.07       64.86      1.63 o 
   2   6   1      245.10      243.41      4.11 o 
   3   6   1      268.95      257.71      3.95 o 
   4   6   1       24.52       26.02      1.19 o 
   5   6   1       65.95       64.68      1.91 o 
   6   6   1       94.61       90.80      2.76 o 
   7   6   1        9.68       12.11      1.56 o 
   8   6   1        5.22       10.69      1.96 o 
  -7   7   1        8.16       12.61      2.02 o 
  -6   7   1        2.76        4.72      1.51 o 
  -5   7   1       52.13       46.12      2.32 o 
  -4   7   1        5.83        4.19      1.28 o 
  -3   7   1      224.93      219.20      3.93 o 
  -2   7   1      274.60      256.55      4.36 o 
  -1   7   1      223.20      218.70      3.79 o 
   0   7   1       16.59       16.38      1.04 o 
   1   7   1      225.39      221.20      6.38 o 
   2   7   1      272.45      267.93      4.95 o 
   3   7   1      224.02      219.62      4.43 o 
   4   7   1        6.51        4.23      0.94 o 
   5   7   1       51.97       48.99      3.41 o 
   6   7   1        2.74        4.74      1.48 o 
   7   7   1        8.01        9.28      1.90 o 
  -6   8   1       22.33       25.86      3.29 o 
  -5   8   1       17.16       18.89      2.00 o 
  -4   8   1        4.69        5.85      1.25 o 
  -3   8   1       29.72       28.04      1.79 o 
  -2   8   1       14.01       13.94      1.52 o 
  -1   8   1       99.39       93.60      3.06 o 
   0   8   1      218.05      198.43      4.77 o 
   1   8   1       98.51       94.44      3.07 o 
   2   8   1       12.76       13.64      1.30 o 
   3   8   1       31.44       30.29      1.62 o 
   4   8   1        4.45        3.28      1.87 o 
   5   8   1       17.26       19.39      2.75 o 
   6   8   1       22.19       27.53      2.40 o 
  -5   9   1        7.61        5.40      2.68 o 
  -4   9   1       24.31       29.65      2.57 o 
  -3   9   1        0.25        0.61      1.15 o 
  -2   9   1       93.30       87.05      3.13 o 
  -1   9   1       22.30       19.77      1.93 o 
   0   9   1        1.30        1.16      1.03 o 
   1   9   1       21.97       23.77      1.98 o 
   2   9   1       91.81       85.07      3.09 o 
   3   9   1        0.26        0.67      1.16 o 
   4   9   1       25.44       26.61      5.11 o 
   5   9   1        7.08        6.07      3.21 o 
  -4  10   1        5.18        4.91      2.75 o 
  -3  10   1        6.83        7.38      1.71 o 
  -2  10   1        1.55        1.10      1.26 o 
  -1  10   1        9.30       12.31      1.61 o 
   0  10   1      261.93      267.68      6.40 o 
   1  10   1        8.87        9.53      2.04 o 
   2  10   1        1.58        1.30      1.11 o 
   3  10   1        6.43        5.89      2.41 o 
   4  10   1        5.30        4.46      1.70 o 
  -1  11   1       18.51       17.90      2.37 o 
   0  11   1        0.08        0.70      1.21 o 
   1  11   1       19.38       22.55      2.22 o 
   0   0   2     5852.13     6310.44    188.60 o 
   1   0   2      349.53      361.23      4.25 o 
   2   0   2      287.79      292.20      3.65 o 
   3   0   2      575.49      523.81      5.95 o 
   4   0   2      138.89      134.62      2.13 o 
   5   0   2       47.05       48.57      1.17 o 
   6   0   2      182.18      182.99      3.14 o 
   7   0   2       75.65       74.60      3.70 o 
   8   0   2       61.00       64.02      2.36 o 
   9   0   2       37.94       43.62      2.18 o 
  -9   1   2       12.52       12.51      2.12 o 
  -8   1   2       31.33       31.32      1.77 o 
  -7   1   2      181.19      174.18      3.88 o 
  -6   1   2      128.72      117.94      3.81 o 
  -5   1   2       51.62       54.46      1.17 o 
  -4   1   2      549.33      558.39      6.11 o 
  -3   1   2      135.53      154.81      2.00 o 
  -2   1   2     3872.13     4354.43     40.67 o 
  -1   1   2     9704.54    10488.20     98.76 o 
   0   1   2      732.74      810.07     10.90 o 
   1   1   2     9842.30    10612.15    215.93 o 
   2   1   2     3901.76     4332.44     52.41 o 
   3   1   2      136.43      155.36      2.25 o 
   4   1   2      546.39      550.67      6.89 o 
   5   1   2       49.97       51.77      1.31 o 
   6   1   2      127.09      119.33      5.82 o 
   7   1   2      176.92      170.82      3.26 o 
   8   1   2       30.97       33.23      1.61 o 
   9   1   2       12.25       15.11      1.67 o 
  -9   2   2       25.19       26.92      2.13 o 
  -8   2   2       14.40       17.07      1.53 o 
  -7   2   2       22.13       20.93      1.35 o 
  -6   2   2      142.56      127.96      2.54 o 
  -5   2   2      218.78      200.63      2.90 o 
  -4   2   2      900.39      912.37     10.24 o 
  -3   2   2      616.02      612.49      6.61 o 
  -2   2   2      466.92      442.91      4.81 o 
  -1   2   2     2268.38     2410.45     23.73 o 
   0   2   2       29.63       24.32      0.63 o 
   1   2   2     2258.52     2380.87     26.96 o 
   2   2   2      473.89      449.70      5.66 o 
   3   2   2      632.12      624.77      7.49 o 
   4   2   2      908.56      913.78     10.23 o 
   5   2   2      218.56      194.15      3.13 o 
   6   2   2      143.18      129.10      2.27 o 
   7   2   2       21.32       20.34      1.53 o 
   8   2   2       13.90       15.27      1.40 o 
   9   2   2       25.09       28.39      2.21 o 
  -9   3   2        2.90        4.42      1.33 o 
  -8   3   2       42.31       39.67      2.00 o 
  -7   3   2       10.11        8.47      0.94 o 
  -6   3   2       92.39       95.21      2.60 o 
  -5   3   2      814.95      815.16     11.01 o 
  -4   3   2       84.19       89.51      1.80 o 
  -3   3   2     1027.42     1138.57     11.81 o 
  -2   3   2     1170.78     1266.46     12.83 o 
  -1   3   2     1844.07     1976.78     22.46 o 
   0   3   2      299.28      277.05      3.52 o 
   1   3   2     1870.31     1990.80     21.01 o 
   2   3   2     1177.59     1255.43     14.59 o 
   3   3   2     1023.83     1139.37     13.32 o 
   4   3   2       87.09       87.25      1.73 o 
   5   3   2      812.77      803.69     10.09 o 
   6   3   2       91.56       99.08      2.15 o 
   7   3   2       10.62       10.89      1.27 o 
   8   3   2       41.53       41.72      2.02 o 
   9   3   2        2.97        4.34      1.13 o 
  -9   4   2       16.45       15.55      2.21 o 
  -8   4   2        0.83        0.73      0.93 o 
  -7   4   2       13.24       13.27      1.23 o 
  -6   4   2       58.28       61.14      1.75 o 
  -5   4   2       20.42       21.26      1.40 o 
  -4   4   2      123.07      114.75      2.08 o 
  -3   4   2      519.34      542.14      6.11 o 
  -2   4   2     1270.39     1405.91     15.19 o 
  -1   4   2       62.89       68.89      1.31 o 
   0   4   2     1172.97     1338.42     15.43 o 
   1   4   2       66.93       73.61      1.21 o 
   2   4   2     1244.54     1400.01     15.20 o 
   3   4   2      536.73      566.28      7.01 o 
   4   4   2      124.47      118.23      2.15 o 
   5   4   2       19.24       19.75      0.99 o 
   6   4   2       57.02       58.08      1.89 o 
   7   4   2       12.65       13.28      1.40 o 
   8   4   2        0.63       -0.06      0.92 o 
   9   4   2       17.32       17.30      1.78 o 
  -8   5   2        2.32        3.50      1.57 o 
  -7   5   2       46.83       52.72      1.97 o 
  -6   5   2       88.88       87.82      2.18 o 
  -5   5   2      168.31      162.32      2.98 o 
  -4   5   2      964.87     1004.56     10.19 o 
  -3   5   2       55.67       54.60      1.29 o 
  -2   5   2      349.45      337.94      4.54 o 
  -1   5   2      191.66      210.16      2.98 o 
   0   5   2       83.69       80.74      1.73 o 
   1   5   2      181.96      197.98      2.96 o 
   2   5   2      348.22      334.91      4.20 o 
   3   5   2       54.90       54.59      1.30 o 
   4   5   2      960.12      985.03     13.13 o 
   5   5   2      163.69      156.10      4.49 o 
   6   5   2       91.42       91.08      2.83 o 
   7   5   2       45.61       47.85      2.10 o 
   8   5   2        2.54        2.03      1.10 o 
  -8   6   2       18.22       18.18      1.96 o 
  -7   6   2        3.64        3.93      1.02 o 
  -6   6   2       27.43       29.34      1.59 o 
  -5   6   2       12.09       10.31      1.04 o 
  -4   6   2      140.56      138.54      2.41 o 
  -3   6   2      434.27      427.30      5.41 o 
  -2   6   2      264.26      247.73      4.45 o 
  -1   6   2       11.70       10.99      0.88 o 
   0   6   2        1.21        3.62      0.72 o 
   1   6   2       12.53       13.66      0.74 o 
   2   6   2      263.24      247.33      3.68 o 
   3   6   2      431.78      428.66      5.85 o 
   4   6   2      139.33      137.55      2.80 o 
   5   6   2       11.76       11.62      1.19 o 
   6   6   2       28.00       32.38      1.91 o 
   7   6   2        3.75        4.87      1.55 o 
   8   6   2       18.00       21.38      4.14 o 
  -7   7   2        5.74        5.99      1.65 o 
  -6   7   2       36.49       36.58      2.46 o 
  -5   7   2       64.81       60.62      2.30 o 
  -4   7   2       76.70       69.81      2.26 o 
  -3   7   2       15.49       16.89      1.15 o 
  -2   7   2       62.19       67.31      2.93 o 
  -1   7   2       26.83       23.14      1.18 o 
   0   7   2      527.35      496.69     10.18 o 
   1   7   2       27.69       24.35      1.36 o 
   2   7   2       62.13       66.62      2.35 o 
   3   7   2       14.94       18.05      1.41 o 
   4   7   2       74.24       66.72      2.27 o 
   5   7   2       65.57       61.42      5.65 o 
   6   7   2       38.11       41.07      2.64 o 
   7   7   2        5.84        5.99      1.54 o 
  -6   8   2        5.90        5.89      1.64 o 
  -5   8   2        1.54        1.87      1.16 o 
  -4   8   2       86.65       88.14      3.63 o 
  -3   8   2       61.34       57.66      2.95 o 
  -2   8   2      201.57      207.95      4.90 o 
  -1   8   2       62.36       62.77      2.47 o 
   0   8   2       33.38       31.10      1.56 o 
   1   8   2       62.69       64.60      2.18 o 
   2   8   2      197.53      201.69      5.54 o 
   3   8   2       61.25       59.77      2.17 o 
   4   8   2       85.33       91.35      2.81 o 
   5   8   2        1.67        2.48      1.71 o 
   6   8   2        5.90        6.45      1.65 o 
  -5   9   2        2.72        3.05      1.62 o 
  -4   9   2        6.38       10.18      2.50 o 
  -3   9   2        6.05        7.29      1.55 o 
  -2   9   2       28.91       30.02      1.98 o 
  -1   9   2       45.84       48.61      2.34 o 
   0   9   2      126.01      127.97      3.82 o 
   1   9   2       46.16       43.81      2.28 o 
   2   9   2       30.59       31.32      2.03 o 
   3   9   2        6.45        8.96      1.38 o 
   4   9   2        6.56        9.38      1.81 o 
   5   9   2        2.75        2.02      2.52 o 
  -4  10   2        2.36        4.09      2.17 o 
  -3  10   2        1.75        3.26      1.50 o 
  -2  10   2       21.44       21.23      2.46 o 
  -1  10   2        0.01        1.97      1.21 o 
   0  10   2       22.38       24.84      2.08 o 
   1  10   2        0.02       -0.56      1.06 o 
   2  10   2       22.55       22.13      2.03 o 
   3  10   2        1.84        2.42      1.43 o 
   4  10   2        2.36        4.08      2.20 o 
  -1  11   2        7.95        6.78      2.39 o 
   0  11   2       17.22       18.25      2.04 o 
   1  11   2        8.09       10.41      1.77 o 
   1   0   3     2810.90     3057.51     34.18 o 
   2   0   3     7376.37     8022.82     89.18 o 
   3   0   3      424.09      425.13      4.93 o 
   5   0   3      363.74      343.80      4.41 o 
   6   0   3       56.14       52.54      2.22 o 
   7   0   3       88.45       75.49      2.19 o 
   8   0   3       98.38       91.12      2.91 o 
   9   0   3        9.88        9.54      1.38 o 
  -9   1   3        0.43        0.06      1.11 o 
  -8   1   3        5.89        5.27      1.13 o 
  -7   1   3       83.15       72.93      2.38 o 
  -6   1   3      130.23      116.59      3.52 o 
  -5   1   3      275.07      311.73      4.18 o 
  -4   1   3       70.09       73.25      1.29 o 
  -3   1   3      331.07      339.48      4.12 o 
  -2   1   3     2499.53     2819.41     28.01 o 
  -1   1   3     1328.70     1415.07     14.94 o 
   0   1   3     4111.86     4569.81     50.96 o 
   1   1   3     1337.99     1398.71     18.90 o 
   2   1   3     2542.50     2834.87     34.26 o 
   3   1   3      327.74      338.15      4.70 o 
   4   1   3       74.03       72.52      1.49 o 
   5   1   3      270.94      309.45      4.34 o 
   6   1   3      132.99      118.07      4.65 o 
   7   1   3       82.07       74.52      2.40 o 
   8   1   3        6.50        6.00      1.04 o 
   9   1   3        0.38        0.74      0.94 o 
  -9   2   3       13.20       12.66      2.11 o 
  -8   2   3       34.16       39.99      1.89 o 
  -7   2   3       45.51       48.27      1.92 o 
  -6   2   3       33.43       29.33      1.23 o 
  -5   2   3       65.85       60.67      1.55 o 
  -4   2   3     1344.23     1440.71     15.81 o 
  -3   2   3      640.78      730.08      7.69 o 
  -2   2   3     3358.08     3811.96     38.14 o 
  -1   2   3     1580.24     1774.37     17.63 o 
   0   2   3     2082.56     2292.27     27.84 o 
   1   2   3     1559.69     1767.26     20.03 o 
   2   2   3     3424.88     3910.87     43.15 o 
   3   2   3      641.41      719.79      9.38 o 
   4   2   3     1359.42     1458.44     16.88 o 
   5   2   3       64.87       64.35      2.54 o 
   6   2   3       32.74       27.80      1.15 o 
   7   2   3       46.06       44.61      2.00 o 
   8   2   3       33.00       31.29      1.65 o 
   9   2   3       12.84       14.73      1.51 o 
  -9   3   3       14.64       16.34      1.89 o 
  -8   3   3       20.82       21.34      1.90 o 
  -7   3   3       53.29       52.48      2.14 o 
  -6   3   3      401.72      381.28      5.54 o 
  -5   3   3      228.52      217.38      3.50 o 
  -4   3   3       56.46       59.03      1.22 o 
  -3   3   3      278.94      330.52      3.89 o 
  -2   3   3      106.30      102.05      1.50 o 
  -1   3   3     1088.78     1146.89     13.32 o 
   0   3   3      580.87      662.39      7.82 o 
   1   3   3     1106.40     1166.23     11.73 o 
   2   3   3      112.72      110.66      1.75 o 
   3   3   3      278.98      328.99      4.34 o 
   4   3   3       57.42       60.61      1.38 o 
   5   3   3      225.62      212.93      3.14 o 
   6   3   3      394.01      375.49      5.44 o 
   7   3   3       53.52       51.35      2.06 o 
   8   3   3       20.03       21.08      1.73 o 
   9   3   3       14.90       13.37      1.84 o 
  -9   4   3        5.36        6.12      1.45 o 
  -8   4   3        5.45        5.49      1.79 o 
  -7   4   3       94.97       99.05      2.67 o 
  -6   4   3      167.61      168.26      3.18 o 
  -5   4   3        0.95        1.26      0.60 o 
  -4   4   3      184.79      171.37      2.51 o 
  -3   4   3     1139.17     1211.94     11.99 o 
  -1   4   3       49.71       61.91      1.21 o 
   0   4   3       10.37       11.49      0.56 o 
   1   4   3       48.40       60.46      1.35 o 
   3   4   3     1147.18     1222.31     15.46 o 
   4   4   3      185.07      171.05      2.77 o 
   5   4   3        0.67        1.50      0.65 o 
   6   4   3      169.49      172.33      3.43 o 
   7   4   3       95.15      100.52      2.94 o 
   8   4   3        5.39        6.05      1.23 o 
   9   4   3        5.55        6.71      1.21 o 
  -8   5   3       10.20       11.83      1.46 o 
  -7   5   3       38.27       38.74      1.72 o 
  -6   5   3        8.53        6.65      0.92 o 
  -5   5   3       32.50       30.62      1.41 o 
  -4   5   3      323.23      336.76      4.05 o 
  -3   5   3      148.94      167.04      2.53 o 
  -2   5   3      359.51      380.19      5.04 o 
  -1   5   3      124.47      118.60      1.99 o 
   0   5   3        2.18        3.84      0.63 o 
   1   5   3      122.68      117.46      2.22 o 
   2   5   3      352.37      380.70      4.38 o 
   3   5   3      151.34      163.09      2.70 o 
   4   5   3      327.01      345.46      5.25 o 
   5   5   3       35.49       35.48      1.41 o 
   6   5   3        7.65        7.01      0.98 o 
   7   5   3       39.26       40.67      1.93 o 
   8   5   3       10.33        9.85      1.78 o 
  -8   6   3        0.75        0.59      1.27 o 
  -7   6   3        4.70        8.56      1.31 o 
  -6   6   3       11.28       11.91      1.21 o 
  -5   6   3       61.32       63.49      1.72 o 
  -4   6   3        2.02        2.66      0.64 o 
  -3   6   3      586.87      615.82      8.36 o 
  -2   6   3      126.53      120.10      2.47 o 
  -1   6   3      133.79      136.15      2.29 o 
   0   6   3       13.88       11.16      0.69 o 
   1   6   3      128.83      131.92      2.28 o 
   2   6   3      125.20      121.63      2.21 o 
   3   6   3      567.60      585.94      9.43 o 
   4   6   3        1.69        2.14      0.77 o 
   5   6   3       63.06       66.59      2.49 o 
   6   6   3       10.69       10.45      1.41 o 
   7   6   3        4.62        6.14      1.73 o 
   8   6   3        0.68        2.69      1.63 o 
  -7   7   3       16.25       18.44      2.17 o 
  -6   7   3        4.62        3.21      1.29 o 
  -5   7   3      148.89      145.69      3.64 o 
  -4   7   3       67.60       66.93      2.73 o 
  -3   7   3       84.23       89.04      2.33 o 
  -2   7   3       89.47       87.44      2.20 o 
  -1   7   3      505.57      472.70     13.80 o 
   0   7   3       21.12       20.57      1.32 o 
   1   7   3      500.25      481.14      8.15 o 
   2   7   3       87.42       84.85      4.39 o 
   3   7   3       84.50       88.73      2.55 o 
   4   7   3       67.45       69.68      2.78 o 
   5   7   3      146.11      146.11      4.02 o 
   6   7   3        4.87        5.97      1.47 o 
   7   7   3       16.45       15.39      2.88 o 
  -6   8   3        8.21        9.69      2.10 o 
  -5   8   3       34.80       31.50      2.40 o 
  -4   8   3        0.94        1.17      1.17 o 
  -3   8   3       34.44       37.93      2.91 o 
  -2   8   3       33.50       31.96      1.95 o 
  -1   8   3      170.41      164.92      3.66 o 
   0   8   3       29.60       27.67      1.51 o 
   1   8   3      172.03      160.29      3.68 o 
   2   8   3       32.89       30.14      1.60 o 
   3   8   3       35.69       39.34      1.82 o 
   4   8   3        1.03        1.73      0.94 o 
   5   8   3       34.96       31.51      2.38 o 
   6   8   3        8.41        9.89      2.51 o 
  -5   9   3        0.36        2.06      1.28 o 
  -4   9   3       12.43       16.98      2.73 o 
  -3   9   3        0.79       -0.34      1.12 o 
  -2   9   3       23.92       29.32      2.43 o 
  -1   9   3       38.93       35.58      2.08 o 
   0   9   3        0.42       -0.31      0.90 o 
   1   9   3       40.06       38.20      2.13 o 
   2   9   3       24.22       27.00      1.91 o 
   3   9   3        0.83        0.52      0.99 o 
   4   9   3       12.09       11.12      1.75 o 
   5   9   3        0.49        0.93      1.87 o 
  -4  10   3        4.65        4.82      1.58 o 
  -3  10   3       64.28       72.03      4.59 o 
  -2  10   3        8.58       10.12      1.86 o 
  -1  10   3       40.40       38.25      2.25 o 
   0  10   3        0.06       -0.60      1.07 o 
   1  10   3       39.43       33.57      2.21 o 
   2  10   3        8.56       12.52      1.66 o 
   3  10   3       64.99       68.43      6.11 o 
   4  10   3        4.57        0.89      2.89 o 
  -1  11   3       33.02       34.02      2.76 o 
   0  11   3        1.77        0.81      1.21 o 
   1  11   3       34.60       33.51      2.35 o 
   0   0   4      482.51      502.24      7.85 o 
   1   0   4      679.87      710.86      7.65 o 
   2   0   4      519.06      587.31      6.98 o 
   3   0   4     2035.84     2297.01     26.08 o 
   4   0   4      140.09      120.51      1.85 o 
   5   0   4        4.95        3.38      0.59 o 
   6   0   4       82.55       69.10      1.75 o 
   7   0   4        6.35        8.49      1.06 o 
   8   0   4        3.87        5.62      1.10 o 
   9   0   4       12.92        9.70      1.38 o 
  -9   1   4        2.69        4.30      1.30 o 
  -8   1   4       26.96       27.03      1.75 o 
  -7   1   4      226.89      215.05      3.73 o 
  -6   1   4       28.73       29.05      1.30 o 
  -5   1   4      178.96      191.14      3.07 o 
  -4   1   4      184.21      163.43      2.66 o 
  -3   1   4      561.84      611.34      6.99 o 
  -2   1   4     1007.23     1000.39     10.75 o 
  -1   1   4      335.94      351.77      3.93 o 
   0   1   4     2621.23     2952.08     33.02 o 
   1   1   4      322.26      339.89      4.54 o 
   2   1   4     1001.69      984.43     11.46 o 
   3   1   4      567.12      623.66      8.06 o 
   4   1   4      177.99      160.90      2.48 o 
   5   1   4      172.82      182.99      2.74 o 
   6   1   4       28.00       26.26      1.15 o 
   7   1   4      221.88      207.48      4.56 o 
   8   1   4       28.12       26.83      1.59 o 
   9   1   4        2.76        4.08      1.07 o 
  -9   2   4       23.60       27.74      2.65 o 
  -8   2   4       14.85       18.16      1.52 o 
  -7   2   4      114.39      114.24      2.70 o 
  -6   2   4      221.48      219.52      3.61 o 
  -5   2   4      249.05      238.27      3.48 o 
  -4   2   4       30.57       30.89      1.02 o 
  -3   2   4      584.20      649.32      6.64 o 
  -2   2   4      255.81      263.11      2.72 o 
  -1   2   4     3174.65     3404.35     33.65 o 
   0   2   4     1114.55     1260.75     15.54 o 
   1   2   4     3162.11     3409.13     38.17 o 
   2   2   4      260.72      267.57      4.14 o 
   3   2   4      602.38      669.85      9.50 o 
   4   2   4       31.13       31.21      1.05 o 
   5   2   4      249.99      245.21      3.61 o 
   6   2   4      212.23      203.14      3.81 o 
   7   2   4      113.68      107.45      2.76 o 
   8   2   4       15.83       19.04      1.50 o 
   9   2   4       23.95       25.50      1.82 o 
  -9   3   4       11.78       13.15      1.74 o 
  -8   3   4        7.54        9.95      1.32 o 
  -7   3   4        9.32       10.32      1.00 o 
  -6   3   4        7.27        7.25      0.88 o 
  -5   3   4      243.21      255.71      3.99 o 
  -4   3   4      284.32      250.71      3.20 o 
  -3   3   4      159.38      198.59      2.57 o 
  -2   3   4     1889.79     2213.37     21.18 o 
  -1   3   4      263.54      277.36      3.39 o 
   0   3   4      643.73      729.88      9.33 o 
   1   3   4      275.73      283.77      3.59 o 
   2   3   4     1927.20     2256.26     27.32 o 
   3   3   4      152.30      191.10      2.82 o 
   4   3   4      282.39      244.03      3.57 o 
   5   3   4      250.25      258.17      3.60 o 
   6   3   4        7.52        7.44      0.84 o 
   7   3   4       10.21       10.43      1.27 o 
   8   3   4        7.09        7.85      1.16 o 
   9   3   4       12.06       13.32      1.44 o 
  -9   4   4        8.35        6.78      1.76 o 
  -8   4   4       17.36       21.67      1.96 o 
  -7   4   4       25.21       25.50      1.36 o 
  -6   4   4       96.07       85.42      3.18 o 
  -5   4   4       22.14       21.27      1.04 o 
  -4   4   4      158.72      148.09      2.25 o 
  -3   4   4       53.36       50.03      1.14 o 
  -1   4   4        6.05        6.13      0.64 o 
   1   4   4        4.69        4.26      0.38 o 
   3   4   4       57.20       55.44      1.39 o 
   4   4   4      154.88      141.51      2.72 o 
   5   4   4       20.00       19.71      1.14 o 
   6   4   4       97.13       86.73      2.07 o 
   7   4   4       24.21       23.92      1.63 o 
   8   4   4       17.42       15.88      1.62 o 
   9   4   4        8.19        8.35      1.31 o 
  -8   5   4       12.23       13.40      1.52 o 
  -7   5   4        1.75        2.49      0.92 o 
  -6   5   4       67.34       65.41      1.88 o 
  -5   5   4      115.28      115.66      2.44 o 
  -4   5   4       82.25       74.97      1.56 o 
  -3   5   4      520.03      532.89      6.07 o 
  -2   5   4      183.41      199.75      3.29 o 
  -1   5   4      162.86      153.19      2.40 o 
   0   5   4        9.31       12.59      0.65 o 
   1   5   4      159.63      151.32      2.39 o 
   2   5   4      189.92      210.45      2.66 o 
   3   5   4      516.76      539.93      7.39 o 
   4   5   4       77.89       68.61      1.89 o 
   5   5   4      112.51      111.68      2.54 o 
   6   5   4       67.68       70.40      2.08 o 
   7   5   4        1.68        5.20      1.10 o 
   8   5   4       12.45       16.01      1.80 o 
  -8   6   4        6.12        8.33      1.55 o 
  -7   6   4       13.50       17.59      1.46 o 
  -6   6   4        7.51        8.53      1.01 o 
  -5   6   4      165.39      166.34      2.97 o 
  -4   6   4       30.56       29.17      1.12 o 
  -3   6   4      306.73      286.87      4.16 o 
  -2   6   4       68.85       65.43      1.52 o 
  -1   6   4      422.18      415.00      5.47 o 
   0   6   4      146.96      146.43      2.42 o 
   1   6   4      414.03      407.63      6.04 o 
   2   6   4       64.81       63.18      1.84 o 
   3   6   4      302.78      273.38      6.81 o 
   4   6   4       32.45       30.59      1.92 o 
   5   6   4      170.42      175.69      6.86 o 
   6   6   4        7.58        8.75      1.37 o 
   7   6   4       13.81       16.46      2.21 o 
   8   6   4        5.93        9.00      1.98 o 
  -7   7   4        2.94        3.99      1.47 o 
  -6   7   4       17.72       22.98      1.98 o 
  -5   7   4        9.08       10.29      1.31 o 
  -4   7   4       47.54       46.08      1.72 o 
  -3   7   4       25.39       20.36      1.31 o 
  -2   7   4       23.33       23.15      1.33 o 
  -1   7   4       43.06       41.31      1.69 o 
   0   7   4      329.84      326.52      5.75 o 
   1   7   4       40.71       43.70      1.75 o 
   2   7   4       21.99       21.79      1.41 o 
   3   7   4       26.06       21.36      1.41 o 
   4   7   4       46.95       46.38      2.16 o 
   5   7   4        9.92       11.02      1.41 o 
   6   7   4       17.82       19.28      3.65 o 
   7   7   4        3.09        5.00      1.98 o 
  -6   8   4        6.69       10.61      4.84 o 
  -5   8   4       35.32       33.09      2.49 o 
  -4   8   4       21.60       24.26      2.16 o 
  -3   8   4       12.72       15.96      1.92 o 
  -2   8   4       69.09       67.69      2.21 o 
  -1   8   4       64.48       64.96      2.18 o 
   0   8   4       67.17       64.98      2.18 o 
   1   8   4       64.66       68.30      2.26 o 
   2   8   4       67.88       66.29      2.29 o 
   3   8   4       12.67       14.61      1.37 o 
   4   8   4       21.65       26.64      1.79 o 
   5   8   4       35.48       33.80      2.70 o 
   6   8   4        6.76       11.61      3.43 o 
  -5   9   4       15.76       14.12      3.54 o 
  -4   9   4        8.63        6.89      1.65 o 
  -3   9   4      104.26      100.41      4.05 o 
  -2   9   4       11.33       11.82      1.90 o 
  -1   9   4       46.29       46.81      2.54 o 
   0   9   4       33.35       31.38      1.97 o 
   1   9   4       46.12       42.20      2.21 o 
   2   9   4       12.02       12.24      1.52 o 
   3   9   4      104.04       97.66      3.04 o 
   4   9   4        8.48       10.34      1.45 o 
   5   9   4       16.04       14.53      2.61 o 
  -4  10   4       10.75        8.84      1.91 o 
  -3  10   4       13.20       12.04      2.10 o 
  -2  10   4       27.04       22.46      2.45 o 
  -1  10   4       13.99       20.05      2.81 o 
   0  10   4       43.75       40.55      2.31 o 
   1  10   4       14.30       17.23      1.87 o 
   2  10   4       27.68       29.22      2.16 o 
   3  10   4       13.10       12.22      1.69 o 
   4  10   4       11.01       12.32      2.46 o 
  -1  11   4        9.51        7.80      1.87 o 
   0  11   4        3.59        3.43      1.55 o 
   1  11   4        9.68       11.96      2.11 o 
   1   0   5      153.00      174.22      2.12 o 
   2   0   5       17.24       15.75      0.56 o 
   3   0   5      753.74      853.06     10.13 o 
   4   0   5       18.28       16.10      0.73 o 
   5   0   5       49.10       46.54      1.42 o 
   6   0   5       47.44       42.78      1.40 o 
   7   0   5      132.35      130.69      2.71 o 
   8   0   5       32.83       34.71      1.86 o 
   9   0   5       15.08       15.73      1.94 o 
  -9   1   5        5.11        5.19      2.04 o 
  -8   1   5       41.39       41.07      2.25 o 
  -7   1   5      128.91      125.40      2.67 o 
  -6   1   5        0.03       -0.25      0.55 o 
  -5   1   5      308.20      302.00      4.40 o 
  -4   1   5       39.90       35.45      1.07 o 
  -3   1   5     1858.03     2006.67     21.57 o 
  -2   1   5      158.89      146.74      1.99 o 
  -1   1   5     1278.94     1352.41     15.46 o 
   0   1   5     4100.40     4557.70     47.60 o 
   1   1   5     1293.96     1364.11     15.47 o 
   2   1   5      160.40      151.60      2.35 o 
   3   1   5     1909.20     2037.13     23.05 o 
   4   1   5       40.92       36.47      0.92 o 
   5   1   5      306.04      301.26      4.00 o 
   6   1   5        0.03       -0.11      0.53 o 
   7   1   5      126.91      119.81      3.24 o 
   8   1   5       41.57       41.01      2.54 o 
   9   1   5        4.61        6.55      1.31 o 
  -9   2   5        7.48        6.69      1.55 o 
  -8   2   5       45.05       42.55      1.98 o 
  -7   2   5        1.62        0.83      0.72 o 
  -6   2   5       44.56       42.37      1.43 o 
  -5   2   5      279.82      282.25      4.20 o 
  -4   2   5      110.82      109.33      1.77 o 
  -3   2   5      770.81      821.44      8.17 o 
  -2   2   5      126.87      117.08      1.51 o 
  -1   2   5      196.83      214.15      2.38 o 
   0   2   5      772.89      766.43      8.94 o 
   1   2   5      216.41      232.95      3.15 o 
   2   2   5      128.95      114.99      2.18 o 
   3   2   5      769.52      811.76     10.51 o 
   4   2   5      113.14      111.00      2.11 o 
   5   2   5      276.03      278.48      4.04 o 
   6   2   5       46.29       44.67      2.00 o 
   7   2   5        1.61        1.02      0.71 o 
   8   2   5       44.92       42.26      2.24 o 
   9   2   5        7.45        6.38      1.34 o 
  -9   3   5       12.90       13.51      2.16 o 
  -8   3   5       16.09       17.40      1.89 o 
  -7   3   5       15.46       17.06      1.24 o 
  -6   3   5      127.79      121.92      2.53 o 
  -5   3   5       55.33       56.82      1.59 o 
  -4   3   5      138.17      137.09      2.60 o 
  -3   3   5      274.78      260.97      3.00 o 
  -2   3   5      216.90      233.42      2.70 o 
  -1   3   5       10.21        9.05      0.56 o 
   0   3   5      310.41      280.51      3.62 o 
   1   3   5        9.22        9.16      0.60 o 
   2   3   5      225.35      241.20      3.46 o 
   3   3   5      276.41      255.98      3.91 o 
   4   3   5      132.14      134.48      2.28 o 
   5   3   5       52.03       53.00      1.64 o 
   6   3   5      127.64      115.78      2.68 o 
   7   3   5       14.82       12.96      1.23 o 
   8   3   5       15.46       17.64      1.47 o 
   9   3   5       12.97       14.14      1.48 o 
  -9   4   5        2.39        1.60      2.00 o 
  -8   4   5        2.95        1.22      1.37 o 
  -7   4   5       44.01       43.67      1.66 o 
  -6   4   5       76.41       77.35      2.05 o 
  -5   4   5      124.94      118.95      2.25 o 
  -4   4   5       24.45       23.04      0.87 o 
  -3   4   5        0.75        1.24      0.36 o 
  -2   4   5       89.72       84.49      1.49 o 
  -1   4   5     1270.89     1461.36     17.02 o 
   0   4   5     3057.32     3265.60     39.82 o 
   1   4   5     1294.71     1492.13     17.09 o 
   2   4   5       86.46       81.69      1.47 o 
   3   4   5        0.81        0.26      0.47 o 
   4   4   5       25.61       23.80      1.07 o 
   5   4   5      120.09      113.57      2.65 o 
   6   4   5       76.74       80.53      1.99 o 
   7   4   5       45.43       44.77      1.98 o 
   8   4   5        2.85        3.23      1.25 o 
   9   4   5        2.46        3.08      1.29 o 
  -8   5   5       14.01       20.96      2.03 o 
  -7   5   5       12.64       11.95      1.11 o 
  -6   5   5       12.74       14.93      1.13 o 
  -5   5   5       19.96       21.25      1.09 o 
  -4   5   5       57.62       55.57      1.35 o 
  -3   5   5       76.04       77.80      1.41 o 
  -2   5   5      293.63      289.47      4.01 o 
  -1   5   5      314.10      357.06      4.76 o 
   0   5   5      121.06      113.42      1.92 o 
   1   5   5      320.27      364.64      5.31 o 
   2   5   5      284.56      285.94      4.04 o 
   3   5   5       72.96       74.36      2.54 o 
   4   5   5       57.67       53.51      1.59 o 
   5   5   5       20.48       21.91      1.19 o 
   6   5   5       12.63       13.65      1.06 o 
   7   5   5       12.89       12.83      1.62 o 
   8   5   5       14.53       18.16      1.70 o 
  -8   6   5        6.12        6.00      1.43 o 
  -7   6   5       13.79       13.91      1.33 o 
  -6   6   5       42.44       43.42      1.80 o 
  -5   6   5       13.56       15.75      1.11 o 
  -4   6   5       47.56       46.36      1.37 o 
  -3   6   5       10.98       11.47      0.90 o 
  -2   6   5      248.54      245.50      3.61 o 
  -1   6   5       25.74       27.19      0.99 o 
   0   6   5      293.49      282.82      5.16 o 
   1   6   5       23.56       23.40      1.11 o 
   2   6   5      243.57      230.91      4.01 o 
   3   6   5       11.18       13.08      1.31 o 
   4   6   5       48.56       46.55      1.98 o 
   5   6   5       14.35       15.62      1.52 o 
   6   6   5       42.51       45.26      2.63 o 
   7   6   5       14.27       13.77      2.17 o 
   8   6   5        5.79        7.72      1.96 o 
  -7   7   5        2.67        4.49      1.33 o 
  -6   7   5        0.81        0.77      0.93 o 
  -5   7   5       16.70       19.73      1.59 o 
  -4   7   5      169.00      165.02      4.42 o 
  -3   7   5       41.56       40.73      1.91 o 
  -2   7   5       98.58       96.38      2.50 o 
  -1   7   5      210.98      185.57      3.88 o 
   0   7   5       17.52       15.77      1.28 o 
   1   7   5      209.11      195.07      4.00 o 
   2   7   5       97.76       91.52      2.85 o 
   3   7   5       41.31       39.19      1.92 o 
   4   7   5      171.70      168.31      4.29 o 
   5   7   5       16.56       18.54      2.09 o 
   6   7   5        0.80        0.90      2.24 o 
   7   7   5        2.67        2.95      1.85 o 
  -6   8   5       37.97       42.70      2.90 o 
  -5   8   5        2.25        2.17      1.32 o 
  -4   8   5        7.36        7.85      2.09 o 
  -3   8   5        7.96        7.16      1.19 o 
  -2   8   5       70.25       68.29      2.57 o 
  -1   8   5       42.99       44.93      2.44 o 
   0   8   5       43.16       40.47      1.76 o 
   1   8   5       42.62       40.88      1.80 o 
   2   8   5       70.06       69.32      2.35 o 
   3   8   5        8.01       10.20      1.34 o 
   4   8   5        7.16        9.57      1.93 o 
   5   8   5        2.26        2.70      1.11 o 
   6   8   5       38.90       40.67      3.62 o 
  -5   9   5        2.45        1.92      1.48 o 
  -4   9   5       44.20       40.02      4.16 o 
  -3   9   5        6.44        7.20      1.75 o 
  -2   9   5       79.83       77.41      3.49 o 
  -1   9   5       25.06       22.17      1.83 o 
   0   9   5        1.25        1.88      1.22 o 
   1   9   5       24.82       23.36      1.64 o 
   2   9   5       82.59       80.59      2.67 o 
   3   9   5        6.44        8.35      1.46 o 
   4   9   5       44.33       48.56      2.46 o 
   5   9   5        2.45        4.79      1.58 o 
  -4  10   5       10.46        9.17      1.82 o 
  -3  10   5        1.34        0.14      1.82 o 
  -2  10   5        2.96        4.02      1.43 o 
  -1  10   5       15.58       15.58      2.05 o 
   0  10   5       26.60       28.82      2.07 o 
   1  10   5       15.67       17.18      1.87 o 
   2  10   5        2.87        3.28      1.61 o 
   3  10   5        1.32        1.49      1.38 o 
   4  10   5       10.80       13.61      2.62 o 
  -1  11   5        7.26        8.46      1.96 o 
   0  11   5        0.07        0.96      1.38 o 
   1  11   5        7.21        9.84      1.77 o 
   0   0   6      174.31      155.23      2.74 o 
   1   0   6      416.36      433.17      4.85 o 
   2   0   6     1324.01     1498.43     16.00 o 
   3   0   6      607.70      639.70      7.79 o 
   5   0   6       11.23       15.29      0.89 o 
   6   0   6      291.55      276.42      4.28 o 
   7   0   6       22.70       19.92      1.34 o 
   8   0   6       25.85       26.01      1.70 o 
   9   0   6       37.50       38.85      2.15 o 
  -9   1   6       21.24       27.19      2.25 o 
  -8   1   6       27.03       28.03      1.75 o 
  -7   1   6       46.48       46.66      1.71 o 
  -6   1   6       44.87       48.62      1.51 o 
  -5   1   6      232.03      226.40      3.54 o 
  -4   1   6      372.63      325.78      4.52 o 
  -3   1   6      352.99      340.49      4.14 o 
  -2   1   6      296.99      320.07      3.88 o 
  -1   1   6     1274.24     1320.49     14.09 o 
   0   1   6      517.29      588.14      6.45 o 
   1   1   6     1281.15     1320.20     15.07 o 
   2   1   6      314.62      336.03      4.55 o 
   3   1   6      351.25      335.36      4.41 o 
   4   1   6      372.97      329.37      4.13 o 
   5   1   6      232.22      221.88      3.48 o 
   6   1   6       44.32       47.46      1.79 o 
   7   1   6       48.49       52.56      1.85 o 
   8   1   6       28.41       32.28      1.83 o 
   9   1   6       21.07       19.42      1.64 o 
  -9   2   6        0.92        1.60      1.19 o 
  -8   2   6       35.35       40.51      1.96 o 
  -7   2   6        4.89        8.50      1.02 o 
  -6   2   6       94.62       89.18      2.07 o 
  -5   2   6      359.44      376.16      5.30 o 
  -4   2   6      146.38      162.43      2.47 o 
  -3   2   6     1509.87     1674.31     18.09 o 
  -2   2   6     1955.43     2203.03     23.42 o 
  -1   2   6      114.31      124.46      1.60 o 
   0   2   6       60.70       72.49      1.23 o 
   1   2   6      120.55      130.20      1.87 o 
   2   2   6     1979.22     2204.65     25.01 o 
   3   2   6     1516.70     1678.29     20.93 o 
   4   2   6      151.16      161.18      2.91 o 
   5   2   6      366.52      376.56      5.26 o 
   6   2   6       92.79       79.44      2.30 o 
   7   2   6        5.31        6.40      1.09 o 
   8   2   6       35.60       39.49      1.80 o 
   9   2   6        0.75        0.29      0.91 o 
  -9   3   6       13.93       14.56      2.29 o 
  -8   3   6       60.00       52.20      2.43 o 
  -7   3   6       99.39       85.70      2.46 o 
  -6   3   6       86.60       85.28      2.27 o 
  -5   3   6      265.74      260.22      4.00 o 
  -4   3   6       16.58       14.30      0.68 o 
  -3   3   6       23.58       23.43      0.73 o 
  -2   3   6      913.90      954.22      9.97 o 
  -1   3   6      633.23      607.23      6.46 o 
   0   3   6      160.02      174.31      2.64 o 
   1   3   6      639.07      606.63      7.87 o 
   2   3   6      924.21      970.49     12.19 o 
   3   3   6       26.24       25.08      0.93 o 
   4   3   6       14.55       14.99      0.77 o 
   5   3   6      263.48      258.34      4.73 o 
   6   3   6       88.31       84.81      2.07 o 
   7   3   6      100.03       84.20      2.44 o 
   8   3   6       58.89       58.76      2.18 o 
   9   3   6       13.84       16.84      1.89 o 
  -8   4   6       43.69       42.89      2.11 o 
  -7   4   6       51.34       48.71      1.83 o 
  -6   4   6       12.17       11.18      1.04 o 
  -5   4   6      124.63      121.21      2.31 o 
  -4   4   6      248.39      238.01      3.21 o 
  -3   4   6       60.04       46.69      1.09 o 
  -2   4   6       41.65       43.45      0.95 o 
  -1   4   6      449.52      444.30      5.22 o 
   0   4   6      125.85      141.25      2.46 o 
   1   4   6      457.48      454.66      6.72 o 
   2   4   6       37.88       39.38      0.97 o 
   3   4   6       60.45       47.85      1.48 o 
   4   4   6      246.48      233.53      4.75 o 
   5   4   6      126.08      124.02      2.62 o 
   6   4   6       13.31       12.30      1.08 o 
   7   4   6       50.34       45.69      1.82 o 
   8   4   6       44.83       46.54      2.47 o 
  -8   5   6        2.45        3.36      1.04 o 
  -7   5   6       20.27       25.80      1.67 o 
  -6   5   6        4.48        5.25      0.84 o 
  -5   5   6       35.35       35.84      1.29 o 
  -4   5   6       20.78       21.79      1.02 o 
  -3   5   6       25.57       30.33      0.94 o 
  -2   5   6      260.01      228.85      2.93 o 
  -1   5   6      402.85      393.56      5.15 o 
   0   5   6       56.64       50.93      1.59 o 
   1   5   6      395.16      390.97      5.72 o 
   2   5   6      253.76      227.48      3.68 o 
   3   5   6       26.12       30.35      1.01 o 
   4   5   6       20.67       21.43      1.07 o 
   5   5   6       35.22       34.56      1.58 o 
   6   5   6        4.08        1.81      1.20 o 
   7   5   6       20.66       24.92      1.95 o 
   8   5   6        2.72        3.16      1.17 o 
  -8   6   6        2.99        4.83      1.35 o 
  -7   6   6       12.51       18.30      1.46 o 
  -6   6   6        6.08        5.87      0.86 o 
  -5   6   6       86.12       90.31      2.08 o 
  -4   6   6       52.79       52.10      1.60 o 
  -3   6   6      121.85      108.28      2.20 o 
  -2   6   6       56.03       51.60      1.53 o 
  -1   6   6      793.15      834.92     11.08 o 
   0   6   6      250.36      284.66      4.51 o 
   1   6   6      778.46      825.08     11.16 o 
   2   6   6       56.54       52.66      1.62 o 
   3   6   6      120.35      101.84      3.33 o 
   4   6   6       53.42       53.06      2.55 o 
   5   6   6       86.40       89.08      2.95 o 
   6   6   6        6.59        8.16      1.36 o 
   7   6   6       12.55       14.71      2.12 o 
   8   6   6        3.08        0.78      1.41 o 
  -7   7   6        7.02       11.44      1.62 o 
  -6   7   6       19.19       20.90      1.53 o 
  -5   7   6       24.24       25.18      1.67 o 
  -4   7   6       29.97       28.91      1.85 o 
  -3   7   6      147.19      144.71      4.02 o 
  -2   7   6      119.51      121.71      3.57 o 
  -1   7   6      175.12      157.28      3.42 o 
   0   7   6       65.98       55.32      1.93 o 
   1   7   6      178.65      154.37      5.41 o 
   2   7   6      116.72      117.82      3.16 o 
   3   7   6      147.10      140.66      3.81 o 
   4   7   6       30.51       28.65      2.19 o 
   5   7   6       25.38       25.69      1.79 o 
   6   7   6       18.61       17.15      2.71 o 
   7   7   6        7.07        9.81      4.69 o 
  -6   8   6        0.57        0.13      1.75 o 
  -5   8   6       22.30       27.36      2.33 o 
  -4   8   6       20.09       17.77      1.72 o 
  -3   8   6        5.01        5.24      1.15 o 
  -2   8   6       62.50       63.00      2.48 o 
  -1   8   6       14.69       16.05      1.37 o 
   0   8   6      135.66      129.28      3.22 o 
   1   8   6       15.23       14.47      1.44 o 
   2   8   6       63.01       64.43      3.07 o 
   3   8   6        5.12        5.11      1.17 o 
   4   8   6       19.90       16.64      1.68 o 
   5   8   6       22.28       24.82      1.94 o 
   6   8   6        0.54       -0.42      1.98 o 
  -5   9   6       23.08       21.32      2.48 o 
  -4   9   6       15.43       13.38      2.00 o 
  -3   9   6       34.71       39.84      2.28 o 
  -2   9   6        5.93        5.77      1.44 o 
  -1   9   6        3.43        3.45      1.31 o 
   0   9   6       46.79       48.70      2.04 o 
   1   9   6        3.89        3.64      1.04 o 
   2   9   6        5.62        4.49      1.14 o 
   3   9   6       35.38       38.31      2.17 o 
   4   9   6       15.62       16.66      1.80 o 
   5   9   6       23.10       21.27      2.43 o 
  -4  10   6       12.22        9.98      1.98 o 
  -3  10   6       14.79        9.17      2.21 o 
  -2  10   6        4.24        2.50      2.26 o 
  -1  10   6       22.38       26.46      2.50 o 
   0  10   6        5.42        7.00      1.37 o 
   1  10   6       22.88       26.39      2.75 o 
   2  10   6        4.52        4.73      1.35 o 
   3  10   6       14.50       12.31      1.95 o 
   4  10   6       12.45       11.49      2.85 o 
   0  11   6        3.47        3.76      1.54 o 
   1   0   7        6.07        8.12      0.43 o 
   2   0   7      756.20      693.52      7.69 o 
   3   0   7      103.99       98.30      1.77 o 
   4   0   7      674.03      736.78      9.09 o 
   5   0   7      221.58      211.08      3.37 o 
   6   0   7       11.94       12.25      0.97 o 
   7   0   7        4.38        2.14      0.90 o 
   8   0   7        3.71        3.54      1.03 o 
   9   0   7       14.23       15.73      1.96 o 
  -9   1   7        5.14        5.15      1.49 o 
  -8   1   7       35.66       40.27      1.99 o 
  -7   1   7       34.75       33.67      1.42 o 
  -6   1   7      243.10      236.92      4.08 o 
  -5   1   7       22.22       22.16      1.03 o 
  -4   1   7     1273.37     1400.02     15.33 o 
  -3   1   7      175.11      196.82      2.67 o 
  -2   1   7     1422.84     1521.51     16.33 o 
  -1   1   7      410.38      435.57      4.62 o 
   0   1   7     4550.63     4606.84     48.15 o 
   1   1   7      409.25      429.93      5.27 o 
   2   1   7     1437.78     1522.60     17.46 o 
   3   1   7      179.17      196.05      2.83 o 
   4   1   7     1265.66     1396.65     16.40 o 
   5   1   7       21.79       22.96      1.01 o 
   6   1   7      239.53      230.87      4.21 o 
   7   1   7       35.16       35.46      1.59 o 
   8   1   7       35.92       33.86      1.88 o 
   9   1   7        5.02        4.13      1.06 o 
  -9   2   7        8.99        9.59      1.88 o 
  -8   2   7       23.02       26.96      2.35 o 
  -7   2   7       68.07       65.75      1.91 o 
  -6   2   7       56.17       50.65      1.59 o 
  -5   2   7       18.06       17.96      1.02 o 
  -4   2   7      735.92      738.87      8.50 o 
  -3   2   7      285.80      263.39      3.43 o 
  -2   2   7     2462.98     2867.63     32.50 o 
  -1   2   7      667.96      747.94      7.77 o 
   0   2   7      711.28      694.20      7.65 o 
   1   2   7      678.95      754.69      8.85 o 
   2   2   7     2494.16     2882.23     32.50 o 
   3   2   7      281.61      257.43      3.99 o 
   4   2   7      733.65      724.50      9.88 o 
   5   2   7       16.98       17.58      0.96 o 
   6   2   7       57.22       54.83      1.77 o 
   7   2   7       69.29       66.04      2.10 o 
   8   2   7       23.92       25.21      1.57 o 
   9   2   7        9.24       10.38      1.33 o 
  -9   3   7       11.21        8.80      2.04 o 
  -8   3   7       31.06       34.52      1.96 o 
  -7   3   7        2.86        3.44      0.86 o 
  -6   3   7      312.99      276.85      4.84 o 
  -5   3   7        3.18        3.52      0.68 o 
  -4   3   7      176.69      194.92      2.93 o 
  -3   3   7       47.03       46.17      1.17 o 
  -2   3   7      656.49      711.73      9.38 o 
  -1   3   7     1169.27     1336.28     14.39 o 
   1   3   7     1158.13     1323.04     15.35 o 
   2   3   7      653.19      706.66      8.58 o 
   3   3   7       46.10       46.38      1.29 o 
   4   3   7      182.01      197.03      3.42 o 
   5   3   7        3.93        4.03      0.77 o 
   6   3   7      316.91      285.87      4.51 o 
   7   3   7        3.03        2.43      0.86 o 
   8   3   7       31.53       34.12      1.76 o 
   9   3   7       11.35       11.80      1.62 o 
  -8   4   7       16.59       15.87      1.38 o 
  -7   4   7        4.53        4.42      0.90 o 
  -6   4   7        1.26        1.65      0.81 o 
  -5   4   7       40.40       42.84      1.44 o 
  -4   4   7      318.49      312.10      4.28 o 
  -3   4   7      475.49      462.28      5.06 o 
  -2   4   7      353.86      368.51      4.28 o 
  -1   4   7      235.81      225.03      2.97 o 
   0   4   7       77.59       84.48      1.54 o 
   1   4   7      235.14      225.20      3.15 o 
   2   4   7      348.61      364.34      5.16 o 
   3   4   7      482.75      473.82      6.54 o 
   4   4   7      316.86      306.30      4.80 o 
   5   4   7       38.41       43.01      1.51 o 
   6   4   7        1.36        1.46      0.68 o 
   7   4   7        4.84        3.48      0.91 o 
   8   4   7       16.33       16.67      1.48 o 
  -8   5   7        7.34        6.88      1.27 o 
  -7   5   7       52.58       50.92      2.30 o 
  -6   5   7       23.89       24.30      1.31 o 
  -5   5   7       92.65       91.82      2.20 o 
  -4   5   7        3.64        4.07      0.67 o 
  -3   5   7       42.17       44.06      1.22 o 
  -2   5   7       59.90       63.96      1.24 o 
  -1   5   7      137.87      139.25      2.31 o 
   0   5   7      830.21      906.10     11.88 o 
   1   5   7      146.31      145.65      2.52 o 
   2   5   7       61.79       67.67      1.65 o 
   3   5   7       41.34       43.10      1.36 o 
   4   5   7        3.30        4.74      0.83 o 
   5   5   7       95.46       94.07      2.83 o 
   6   5   7       24.39       25.10      1.52 o 
   7   5   7       51.74       49.20      2.35 o 
   8   5   7        7.53        9.82      1.69 o 
  -7   6   7       13.51       18.80      1.67 o 
  -6   6   7       17.81       20.62      1.25 o 
  -5   6   7       41.14       43.33      1.46 o 
  -4   6   7      125.34      122.28      2.81 o 
  -3   6   7      186.99      172.55      3.01 o 
  -2   6   7      108.69       97.84      2.02 o 
  -1   6   7        2.29        3.27      0.69 o 
   0   6   7        2.63        4.47      0.71 o 
   1   6   7        2.42        4.14      0.74 o 
   2   6   7      105.20       94.67      2.46 o 
   3   6   7      186.48      170.26      3.74 o 
   4   6   7      124.38      120.43      3.39 o 
   5   6   7       40.49       45.27      2.52 o 
   6   6   7       18.07       20.25      1.81 o 
   7   6   7       13.75       18.30      2.19 o 
  -7   7   7       12.91       16.87      1.88 o 
  -6   7   7        6.14        9.48      1.34 o 
  -5   7   7       37.15       40.31      2.85 o 
  -4   7   7       15.72       15.62      2.23 o 
  -3   7   7        2.28        2.76      0.85 o 
  -2   7   7       70.43       67.43      2.44 o 
  -1   7   7      223.18      207.95      5.00 o 
   0   7   7      205.15      193.58      7.74 o 
   1   7   7      220.38      210.66      4.31 o 
   2   7   7       69.35       66.89      2.43 o 
   3   7   7        2.16        2.19      0.93 o 
   4   7   7       15.78       18.52      1.67 o 
   5   7   7       36.63       37.91      2.20 o 
   6   7   7        6.09        6.21      2.14 o 
   7   7   7       12.42       10.98      2.53 o 
  -6   8   7       17.52       18.55      2.23 o 
  -5   8   7       15.45       19.74      1.94 o 
  -4   8   7        0.31       -0.81      0.99 o 
  -3   8   7      135.77      123.03      3.69 o 
  -2   8   7       98.21       92.25      3.02 o 
  -1   8   7      120.91      118.73      3.07 o 
   0   8   7        0.14        0.02      0.73 o 
   1   8   7      124.38      114.47      3.08 o 
   2   8   7       97.35       91.57      4.81 o 
   3   8   7      137.48      126.74      3.74 o 
   4   8   7        0.35        0.59      0.94 o 
   5   8   7       15.97       16.90      1.81 o 
   6   8   7       17.24       16.47      3.16 o 
  -5   9   7       43.88       49.64      3.67 o 
  -4   9   7        8.83        8.89      1.93 o 
  -3   9   7        1.50        1.89      1.04 o 
  -2   9   7       14.38       16.16      2.22 o 
  -1   9   7       61.27       59.21      2.59 o 
   0   9   7        1.18        3.28      0.97 o 
   1   9   7       60.47       60.83      2.31 o 
   2   9   7       14.55       13.18      1.61 o 
   3   9   7        1.49        2.17      1.08 o 
   4   9   7        8.98       12.19      1.55 o 
   5   9   7       43.72       50.87      5.08 o 
  -3  10   7       26.15       27.20      3.08 o 
  -2  10   7        8.04        7.41      1.49 o 
  -1  10   7       18.99       21.35      4.25 o 
   0  10   7        2.47        1.27      1.52 o 
   1  10   7       19.23       19.75      2.04 o 
   2  10   7        7.97        6.98      1.67 o 
   3  10   7       26.92       28.17      2.69 o 
   0   0   8     6902.83     7620.70    112.27 o 
   1   0   8       26.63       30.46      0.70 o 
   2   0   8      146.01      163.88      2.20 o 
   3   0   8     1184.84     1193.39     13.99 o 
   4   0   8      203.28      205.17      3.16 o 
   5   0   8       44.18       42.85      1.31 o 
   6   0   8       51.59       47.19      1.74 o 
   7   0   8        4.95        6.20      0.99 o 
   8   0   8       95.30       84.12      3.58 o 
   9   0   8       13.28       11.43      1.68 o 
  -9   1   8        2.61        3.15      1.35 o 
  -8   1   8       12.09       12.89      1.50 o 
  -7   1   8      235.28      216.09      4.42 o 
  -6   1   8      131.41      125.45      2.58 o 
  -5   1   8      718.90      730.56      9.28 o 
  -4   1   8      323.32      372.58      4.79 o 
  -3   1   8      133.14      143.91      2.12 o 
  -2   1   8      790.72      877.94     10.32 o 
  -1   1   8     4055.05     4428.46     45.97 o 
   0   1   8      156.87      132.97      1.81 o 
   1   1   8     4080.37     4358.73     49.27 o 
   2   1   8      792.08      873.48      9.67 o 
   3   1   8      131.74      140.40      2.53 o 
   4   1   8      330.02      369.61      5.01 o 
   5   1   8      716.93      730.42      9.22 o 
   6   1   8      132.30      130.48      2.89 o 
   7   1   8      236.37      226.71      4.33 o 
   8   1   8       11.64       10.58      1.42 o 
   9   1   8        2.51        3.80      1.18 o 
  -9   2   8       16.03       17.74      2.10 o 
  -8   2   8        6.95        8.70      1.43 o 
  -7   2   8       43.78       44.21      1.62 o 
  -6   2   8       27.37       27.05      1.26 o 
  -5   2   8      188.67      187.47      3.16 o 
  -4   2   8      145.62      160.50      2.79 o 
  -3   2   8      588.61      658.24      7.55 o 
  -2   2   8      543.95      637.43      7.70 o 
  -1   2   8      780.00      848.03      8.73 o 
   0   2   8       36.20       39.74      0.80 o 
   1   2   8      785.06      840.49      9.94 o 
   2   2   8      534.97      627.15      7.17 o 
   3   2   8      579.62      645.39      8.75 o 
   4   2   8      148.79      155.30      2.92 o 
   5   2   8      186.54      177.86      3.41 o 
   6   2   8       26.10       25.05      1.30 o 
   7   2   8       43.17       39.98      1.72 o 
   8   2   8        6.59        7.39      1.13 o 
   9   2   8       15.47       19.05      1.68 o 
  -9   3   8        5.80        4.08      1.44 o 
  -8   3   8        4.10        5.37      1.13 o 
  -7   3   8       50.13       47.31      1.82 o 
  -6   3   8        6.22        8.18      1.01 o 
  -5   3   8       21.07       18.03      0.94 o 
  -4   3   8      390.74      422.70      5.36 o 
  -3   3   8       53.57       58.79      1.30 o 
  -2   3   8      109.96      101.51      1.81 o 
  -1   3   8     2072.09     2350.81     24.97 o 
   0   3   8      496.99      577.02      7.06 o 
   1   3   8     2078.00     2346.53     26.68 o 
   2   3   8      105.21       96.68      1.73 o 
   3   3   8       54.30       60.38      1.33 o 
   4   3   8      394.54      423.01      6.22 o 
   5   3   8       19.93       17.63      1.24 o 
   6   3   8        5.63        6.85      0.86 o 
   7   3   8       52.55       51.06      1.79 o 
   8   3   8        3.93        5.40      1.06 o 
   9   3   8        5.63        5.86      1.23 o 
  -8   4   8       27.78       35.69      1.76 o 
  -7   4   8        2.73        2.94      0.93 o 
  -6   4   8      146.27      125.11      3.81 o 
  -5   4   8      192.88      172.59      3.14 o 
  -4   4   8      195.09      183.54      3.15 o 
  -3   4   8      376.51      385.16      5.24 o 
  -2   4   8      541.69      504.45      5.64 o 
  -1   4   8      450.76      483.76      6.11 o 
   0   4   8      344.65      389.30      5.06 o 
   1   4   8      450.82      483.57      6.08 o 
   2   4   8      547.46      502.30      6.93 o 
   3   4   8      376.30      379.39      4.78 o 
   4   4   8      193.01      182.91      3.02 o 
   5   4   8      193.28      176.63      3.10 o 
   6   4   8      146.57      132.89      2.71 o 
   7   4   8        2.73        4.87      0.94 o 
   8   4   8       27.94       35.69      3.80 o 
  -8   5   8        6.95        6.55      1.88 o 
  -7   5   8       56.34       59.93      2.18 o 
  -6   5   8        7.37       11.94      1.12 o 
  -5   5   8       46.96       44.83      1.54 o 
  -4   5   8       98.29       90.44      2.42 o 
  -3   5   8      140.81      134.75      2.50 o 
  -2   5   8       71.61       65.66      1.36 o 
  -1   5   8      284.70      276.20      3.98 o 
   0   5   8      322.36      321.45      5.31 o 
   1   5   8      279.03      271.71      3.78 o 
   2   5   8       68.24       62.76      1.69 o 
   3   5   8      137.81      128.26      2.55 o 
   4   5   8       98.72       90.99      2.40 o 
   5   5   8       45.95       42.85      1.75 o 
   6   5   8        7.30        6.37      1.10 o 
   7   5   8       56.55       61.21      2.60 o 
   8   5   8        6.97        4.91      1.41 o 
  -7   6   8        1.15        2.80      0.93 o 
  -6   6   8       16.23       18.34      1.29 o 
  -5   6   8       13.86       13.24      1.33 o 
  -4   6   8       87.16       93.83      2.22 o 
  -3   6   8      244.30      246.38      3.83 o 
  -2   6   8      249.04      232.32      9.10 o 
  -1   6   8      104.51       96.22      2.16 o 
   0   6   8       29.31       26.86      1.18 o 
   1   6   8      103.47       94.56      2.69 o 
   2   6   8      250.63      250.74      4.57 o 
   3   6   8      242.65      225.58      8.41 o 
   4   6   8       87.62       92.14      2.97 o 
   5   6   8       14.03       13.96      1.75 o 
   6   6   8       16.42       17.25      1.67 o 
   7   6   8        1.09       -0.81      1.46 o 
  -7   7   8        4.50        3.97      1.50 o 
  -6   7   8      125.30      140.74      3.76 o 
  -5   7   8       10.47        9.88      1.43 o 
  -4   7   8        8.81        8.88      1.73 o 
  -3   7   8       31.09       29.04      1.55 o 
  -2   7   8       16.83       17.56      1.35 o 
  -1   7   8       49.74       51.80      1.85 o 
   0   7   8       12.73       12.98      1.19 o 
   1   7   8       50.64       53.55      2.89 o 
   2   7   8       17.31       18.44      1.58 o 
   3   7   8       31.69       28.72      1.74 o 
   4   7   8        8.46       12.01      1.38 o 
   5   7   8       11.01       12.40      1.36 o 
   6   7   8      125.35      136.01      4.14 o 
   7   7   8        4.57        3.00      2.42 o 
  -6   8   8        4.19        2.53      1.49 o 
  -5   8   8       14.81       18.19      1.86 o 
  -4   8   8       48.08       55.44      2.57 o 
  -3   8   8       65.59       64.94      2.36 o 
  -2   8   8       79.53       74.31      2.48 o 
  -1   8   8       23.83       23.77      1.68 o 
   0   8   8       43.89       39.40      1.79 o 
   1   8   8       24.46       22.78      1.54 o 
   2   8   8       81.63       76.24      2.77 o 
   3   8   8       65.82       68.91      2.72 o 
   4   8   8       49.04       55.77      2.52 o 
   5   8   8       14.32       16.92      1.80 o 
   6   8   8        4.12       -0.53      1.72 o 
  -5   9   8        5.03        6.24      1.62 o 
  -4   9   8       24.69       26.66      3.29 o 
  -3   9   8       22.06       19.02      2.45 o 
  -2   9   8       45.19       38.90      1.96 o 
  -1   9   8        5.66        6.78      1.29 o 
   0   9   8      178.05      167.01      4.12 o 
   1   9   8        5.72        5.76      1.23 o 
   2   9   8       44.56       43.29      2.24 o 
   3   9   8       22.76       27.50      2.02 o 
   4   9   8       25.03       27.74      2.21 o 
   5   9   8        5.20        6.19      1.51 o 
  -3  10   8        2.25        0.62      1.87 o 
  -2  10   8       13.64       16.46      1.83 o 
  -1  10   8        3.36        3.10      1.49 o 
   0  10   8        0.69        2.97      2.02 o 
   1  10   8        3.41        4.35      1.45 o 
   2  10   8       14.21       14.20      2.07 o 
   3  10   8        2.12        1.21      1.38 o 
   1   0   9     2374.45     2413.43     27.28 o 
   2   0   9       35.20       27.80      0.72 o 
   3   0   9        0.00       -0.33      0.33 o 
   4   0   9     1089.48     1079.06     12.95 o 
   6   0   9       21.12       19.23      1.22 o 
   7   0   9       97.85       97.68      2.62 o 
   8   0   9       34.73       39.76      2.13 o 
   9   0   9        7.81        5.85      1.37 o 
  -9   1   9       41.99       43.60      2.29 o 
  -8   1   9       15.64       16.97      1.62 o 
  -7   1   9       14.42       16.30      1.64 o 
  -6   1   9      203.14      191.39      3.36 o 
  -5   1   9      111.72      105.31      2.18 o 
  -4   1   9      131.72      142.99      2.25 o 
  -3   1   9      734.21      755.66      8.59 o 
  -2   1   9      833.02      875.44      9.73 o 
  -1   1   9      456.05      478.15      5.20 o 
   0   1   9     1470.45     1650.20     17.61 o 
   1   1   9      468.22      492.59      6.45 o 
   2   1   9      838.14      881.24     10.42 o 
   3   1   9      733.87      758.29     10.03 o 
   4   1   9      131.33      140.57      2.39 o 
   5   1   9      109.34      103.34      2.41 o 
   6   1   9      202.74      187.57      4.05 o 
   7   1   9       14.00       15.39      1.32 o 
   8   1   9       15.34       10.26      1.96 o 
   9   1   9       42.22       42.67      2.31 o 
  -9   2   9       10.21       12.70      1.84 o 
  -8   2   9        5.52        5.76      1.13 o 
  -7   2   9       93.80       86.62      2.23 o 
  -6   2   9       14.33       13.25      1.04 o 
  -5   2   9      414.58      405.14      5.73 o 
  -4   2   9       15.57       13.14      0.75 o 
  -3   2   9       49.97       61.19      1.28 o 
  -2   2   9      409.05      435.44      5.18 o 
  -1   2   9      617.14      598.44      6.36 o 
   0   2   9      165.69      184.15      2.42 o 
   1   2   9      624.14      597.18      7.25 o 
   2   2   9      407.14      433.07      5.51 o 
   3   2   9       50.97       61.02      1.28 o 
   4   2   9       14.26       11.72      0.91 o 
   5   2   9      421.26      408.44      6.24 o 
   6   2   9       14.82       13.68      1.17 o 
   7   2   9       93.03       86.00      2.63 o 
   8   2   9        5.40        4.99      1.31 o 
   9   2   9       10.22       10.63      1.38 o 
  -9   3   9       16.41       17.19      3.22 o 
  -8   3   9       13.83       13.85      1.54 o 
  -7   3   9       40.97       38.69      1.68 o 
  -6   3   9      153.82      142.67      3.13 o 
  -5   3   9       68.21       63.14      1.55 o 
  -4   3   9       38.49       35.68      1.11 o 
  -3   3   9      945.27     1000.58     12.10 o 
  -2   3   9      106.47      111.47      1.76 o 
  -1   3   9      323.21      305.91      3.78 o 
   0   3   9     4153.76     4431.73     49.80 o 
   1   3   9      312.85      296.38      3.99 o 
   2   3   9      100.29      101.81      1.85 o 
   3   3   9      952.04     1011.48     11.29 o 
   4   3   9       36.34       32.21      1.26 o 
   5   3   9       70.40       62.09      1.84 o 
   6   3   9      153.96      142.67      4.23 o 
   7   3   9       39.83       36.84      1.54 o 
   8   3   9       13.78       15.31      1.45 o 
   9   3   9       15.94       17.89      2.11 o 
  -8   4   9        5.66        7.71      1.14 o 
  -7   4   9        3.95        5.01      0.98 o 
  -6   4   9      105.70       99.94      2.63 o 
  -5   4   9       57.19       52.61      2.22 o 
  -4   4   9       92.11       91.45      2.06 o 
  -3   4   9      406.63      415.90      6.21 o 
  -2   4   9      569.88      604.83      7.06 o 
  -1   4   9      847.06      885.41     10.57 o 
   0   4   9       13.24       13.17      0.71 o 
   1   4   9      840.42      873.97     10.51 o 
   2   4   9      571.72      601.72      7.54 o 
   3   4   9      409.22      420.12      4.87 o 
   4   4   9       91.24       91.99      1.93 o 
   5   4   9       54.93       51.68      1.53 o 
   6   4   9      104.91      101.02      2.35 o 
   7   4   9        4.09        5.04      1.13 o 
   8   4   9        6.09        6.79      1.33 o 
  -8   5   9       11.61       11.78      1.35 o 
  -7   5   9       50.00       50.39      2.01 o 
  -6   5   9        4.97        4.36      0.91 o 
  -5   5   9       58.63       56.92      1.73 o 
  -4   5   9      260.72      228.42      6.76 o 
  -3   5   9      108.17      102.28      2.12 o 
  -2   5   9      272.03      267.22      6.18 o 
  -1   5   9      136.28      129.38      2.20 o 
   0   5   9      205.97      233.58      3.43 o 
   1   5   9      133.34      126.72      2.43 o 
   2   5   9      269.79      271.28      4.19 o 
   3   5   9      105.35       97.23      2.20 o 
   4   5   9      259.77      231.33      3.70 o 
   5   5   9       59.85       55.34      1.80 o 
   6   5   9        4.83        3.90      0.85 o 
   7   5   9       50.03       50.30      2.25 o 
   8   5   9       11.41       11.31      1.77 o 
  -7   6   9       15.89       20.52      1.59 o 
  -6   6   9       35.80       37.98      1.89 o 
  -5   6   9       76.49       71.65      2.22 o 
  -4   6   9      253.69      246.27      4.52 o 
  -3   6   9       66.08       65.30      2.30 o 
  -2   6   9      105.44      100.45      2.38 o 
  -1   6   9      238.39      223.19      3.58 o 
   0   6   9      279.42      268.84      4.81 o 
   1   6   9      237.11      228.62      4.30 o 
   2   6   9      107.45       98.35      3.68 o 
   3   6   9       65.22       63.42      2.10 o 
   4   6   9      253.01      256.30      4.90 o 
   5   6   9       76.49       76.18      3.73 o 
   6   6   9       35.41       35.18      2.04 o 
   7   6   9       16.08       16.57      2.16 o 
  -7   7   9        1.42        1.70      1.24 o 
  -6   7   9        7.33        8.74      1.50 o 
  -5   7   9       48.14       50.56      2.47 o 
  -4   7   9       31.03       28.57      1.89 o 
  -3   7   9       54.76       49.55      1.97 o 
  -2   7   9      145.38      135.56      3.75 o 
  -1   7   9       28.55       28.28      1.32 o 
   0   7   9       51.42       47.40      2.00 o 
   1   7   9       27.56       26.79      1.63 o 
   2   7   9      145.02      133.41      3.67 o 
   3   7   9       53.45       47.30      1.96 o 
   4   7   9       32.45       30.76      1.66 o 
   5   7   9       48.90       54.64      2.46 o 
   6   7   9        7.54        7.29      1.54 o 
   7   7   9        1.34        2.23      1.53 o 
  -6   8   9       10.85       12.61      1.80 o 
  -5   8   9       15.21       19.76      1.97 o 
  -4   8   9       25.53       31.34      2.32 o 
  -3   8   9       12.81       15.23      2.53 o 
  -2   8   9       41.22       34.89      1.79 o 
  -1   8   9        2.43        1.58      0.86 o 
   0   8   9       70.32       66.61      2.30 o 
   1   8   9        2.20        2.67      1.01 o 
   2   8   9       42.61       42.02      2.08 o 
   3   8   9       13.81       15.95      1.67 o 
   4   8   9       24.88       28.55      1.97 o 
   5   8   9       15.25       19.75      2.37 o 
   6   8   9       10.38       10.75      1.94 o 
  -5   9   9       22.27       21.15      2.49 o 
  -4   9   9       23.74       23.00      2.49 o 
  -3   9   9       20.66       19.66      1.88 o 
  -2   9   9       30.83       32.18      1.84 o 
  -1   9   9       36.28       33.88      1.85 o 
   0   9   9        0.01        1.06      1.15 o 
   1   9   9       36.25       36.22      2.06 o 
   2   9   9       30.88       31.90      2.03 o 
   3   9   9       20.48       18.45      1.86 o 
   4   9   9       24.04       27.66      2.10 o 
   5   9   9       22.49       27.14      2.77 o 
  -3  10   9       18.72       21.24      2.63 o 
  -2  10   9       14.09       14.85      1.83 o 
  -1  10   9        4.17        5.68      1.35 o 
   0  10   9       40.34       37.38      4.79 o 
   1  10   9        4.27        4.27      1.48 o 
   2  10   9       14.39       14.27      1.77 o 
   3  10   9       18.23       21.84      2.07 o 
   0   0  10      122.19       94.74      3.93 o 
   2   0  10      187.08      152.33      2.16 o 
   3   0  10      907.12      922.41     10.30 o 
   4   0  10       93.39       85.40      1.93 o 
   5   0  10        0.03        0.56      0.53 o 
   6   0  10      192.58      178.00      3.59 o 
   7   0  10       14.30       16.93      1.37 o 
   8   0  10       83.16       81.54      2.86 o 
   9   0  10        0.43       -0.30      0.96 o 
  -9   1  10        1.72        2.24      1.18 o 
  -8   1  10       48.97       48.77      1.97 o 
  -7   1  10       25.43       23.20      1.49 o 
  -6   1  10        9.30       10.65      0.95 o 
  -5   1  10       39.39       37.04      1.31 o 
  -4   1  10      681.24      680.31      8.01 o 
  -3   1  10       62.43       66.92      1.48 o 
  -2   1  10     1218.02     1202.13     14.14 o 
  -1   1  10      412.00      413.82      4.57 o 
   0   1  10      631.39      709.41      7.92 o 
   1   1  10      411.76      413.06      5.22 o 
   2   1  10     1228.13     1223.39     13.20 o 
   3   1  10       60.53       65.52      1.61 o 
   4   1  10      691.13      690.83      9.43 o 
   5   1  10       39.93       38.59      1.46 o 
   6   1  10        9.07        7.37      0.97 o 
   7   1  10       25.19       24.36      1.42 o 
   8   1  10       49.69       48.22      2.20 o 
   9   1  10        1.67        1.05      1.03 o 
  -9   2  10        9.57       11.52      1.79 o 
  -8   2  10       32.88       36.27      1.78 o 
  -7   2  10        3.28        4.07      0.94 o 
  -6   2  10       80.87       71.00      1.92 o 
  -5   2  10       76.57       72.76      2.30 o 
  -4   2  10      109.71       95.14      1.81 o 
  -3   2  10      158.95      168.13      2.65 o 
  -2   2  10     1091.36     1153.90     12.65 o 
  -1   2  10      313.96      345.28      3.91 o 
   0   2  10     2232.51     2369.37     25.15 o 
   1   2  10      307.15      340.58      4.46 o 
   2   2  10     1091.18     1146.77     13.53 o 
   3   2  10      159.03      164.38      2.59 o 
   4   2  10      111.38       99.29      2.21 o 
   5   2  10       74.65       74.24      2.02 o 
   6   2  10       78.94       72.27      2.12 o 
   7   2  10        3.61        3.35      0.97 o 
   8   2  10       33.21       32.47      1.90 o 
   9   2  10        9.57       11.37      1.39 o 
  -8   3  10        8.64       11.35      1.50 o 
  -7   3  10        7.01        6.19      1.11 o 
  -6   3  10       34.93       35.73      1.43 o 
  -5   3  10      124.10      104.98      4.01 o 
  -4   3  10       99.07       95.06      1.86 o 
  -3   3  10      367.45      362.69      4.98 o 
  -2   3  10      407.39      397.71      4.89 o 
  -1   3  10      284.39      281.83      3.60 o 
   0   3  10      453.51      460.98      5.41 o 
   1   3  10      278.48      280.64      3.82 o 
   2   3  10      415.23      399.31      5.22 o 
   3   3  10      371.74      365.63      4.62 o 
   4   3  10       96.95       93.67      2.17 o 
   5   3  10      125.50      110.39      2.53 o 
   6   3  10       35.55       34.20      1.61 o 
   7   3  10        7.06        6.34      0.90 o 
   8   3  10        8.84        9.59      1.24 o 
  -8   4  10       10.45       14.61      1.57 o 
  -7   4  10       43.08       49.53      1.92 o 
  -6   4  10       90.90       89.19      2.49 o 
  -5   4  10      111.20      105.50      2.33 o 
  -4   4  10       36.49       35.26      1.39 o 
  -3   4  10      154.72      166.04      2.84 o 
  -2   4  10      280.50      304.19      3.92 o 
  -1   4  10      501.78      490.66      5.93 o 
   0   4  10      970.29      938.87     11.27 o 
   1   4  10      515.63      499.92      6.27 o 
   2   4  10      280.00      296.62      4.18 o 
   3   4  10      155.04      163.66      2.49 o 
   4   4  10       37.85       36.13      1.61 o 
   5   4  10      109.44      100.14      3.07 o 
   6   4  10       90.28       89.34      2.42 o 
   7   4  10       42.67       46.60      1.86 o 
   8   4  10        9.95       11.88      1.77 o 
  -8   5  10        9.34       10.15      1.32 o 
  -7   5  10        8.43       10.18      1.21 o 
  -6   5  10       11.88       11.42      1.15 o 
  -5   5  10        7.91       10.57      1.06 o 
  -4   5  10      181.34      163.87      3.31 o 
  -3   5  10      183.52      185.12      3.37 o 
  -2   5  10      214.90      222.13      3.67 o 
  -1   5  10      255.89      251.58      3.65 o 
   0   5  10        1.41        2.47      0.51 o 
   1   5  10      252.49      246.96      3.69 o 
   2   5  10      215.42      229.74      3.42 o 
   3   5  10      181.74      184.37      3.04 o 
   4   5  10      179.89      161.99      4.67 o 
   5   5  10        7.99       11.00      1.08 o 
   6   5  10       12.14        9.29      1.04 o 
   7   5  10        8.22       10.52      1.57 o 
   8   5  10        9.52       12.24      2.58 o 
  -7   6  10       22.37       25.27      2.35 o 
  -6   6  10       21.68       25.74      1.66 o 
  -5   6  10       98.37       94.25      2.55 o 
  -4   6  10       18.36       14.63      1.21 o 
  -3   6  10       54.78       52.06      2.04 o 
  -2   6  10       65.83       66.94      2.48 o 
  -1   6  10       81.99       84.65      2.99 o 
   0   6  10       74.32       77.11      1.97 o 
   1   6  10       83.77       82.02      3.29 o 
   2   6  10       63.91       65.57      2.47 o 
   3   6  10       55.16       49.57      2.08 o 
   4   6  10       17.89       14.94      1.51 o 
   5   6  10      100.44       87.90      3.10 o 
   6   6  10       21.59       24.53      1.66 o 
   7   6  10       22.61       21.65      2.50 o 
  -6   7  10        8.16       11.28      1.84 o 
  -5   7  10       28.61       36.50      2.15 o 
  -4   7  10       68.46       64.78      2.69 o 
  -3   7  10      217.37      201.63      6.92 o 
  -2   7  10       15.30       18.70      1.61 o 
  -1   7  10       34.49       37.12      1.86 o 
   0   7  10        3.75        4.42      0.88 o 
   1   7  10       35.45       34.17      1.55 o 
   2   7  10       14.65       18.21      1.38 o 
   3   7  10      214.28      203.36      4.34 o 
   4   7  10       68.46       65.17      2.33 o 
   5   7  10       28.33       31.79      2.02 o 
   6   7  10        8.04        7.65      1.46 o 
   7   7  10        2.33        5.60      3.07 o 
  -6   8  10       15.07       20.48      2.43 o 
  -5   8  10       82.22       89.46      5.36 o 
  -4   8  10        9.88       10.27      1.50 o 
  -3   8  10       14.66       16.02      1.72 o 
  -2   8  10        4.41        6.44      1.06 o 
  -1   8  10      107.75       99.63      3.27 o 
   0   8  10        4.80        4.40      0.96 o 
   1   8  10      106.29      101.55      3.24 o 
   2   8  10        4.59        5.84      1.18 o 
   3   8  10       14.86       17.91      1.76 o 
   4   8  10        9.92        9.51      1.48 o 
   5   8  10       79.90       90.16      3.68 o 
   6   8  10       15.11       17.50      1.92 o 
  -4   9  10        0.58        2.61      1.22 o 
  -3   9  10       39.58       48.69      3.12 o 
  -2   9  10        0.20        0.20      1.00 o 
  -1   9  10       26.04       29.54      1.98 o 
   0   9  10        0.45       -0.69      0.93 o 
   1   9  10       25.05       30.10      2.63 o 
   2   9  10        0.19        1.28      1.07 o 
   3   9  10       40.09       46.14      2.42 o 
   4   9  10        0.58        0.46      1.13 o 
  -3  10  10        6.57        5.57      1.75 o 
  -2  10  10       10.05        8.81      1.92 o 
  -1  10  10       49.77       43.13      3.07 o 
   0  10  10        0.51        0.90      1.14 o 
   1  10  10       50.83       54.05      2.64 o 
   2  10  10        9.94       15.67      1.80 o 
   3  10  10        6.48        7.66      1.53 o 
   1   0  11       45.61       38.35      0.93 o 
   2   0  11     1357.14     1451.07     15.73 o 
   3   0  11      117.06      121.56      2.03 o 
   4   0  11       19.14       15.46      0.90 o 
   5   0  11      116.55       98.21      2.39 o 
   6   0  11       87.90       80.01      3.41 o 
   7   0  11       51.18       47.32      1.87 o 
   8   0  11        9.36        8.02      1.20 o 
   9   0  11        0.06       -0.91      0.91 o 
  -9   1  11       19.45       22.45      2.06 o 
  -8   1  11        9.06        8.83      1.18 o 
  -7   1  11       26.79       25.44      1.47 o 
  -6   1  11       22.33       23.02      1.35 o 
  -5   1  11      115.62       95.59      6.09 o 
  -4   1  11       22.01       20.04      0.98 o 
  -3   1  11      462.64      453.70      5.88 o 
  -2   1  11      278.50      303.57      3.86 o 
  -1   1  11      849.06      901.72      9.98 o 
   0   1  11        9.66       10.43      0.54 o 
   1   1  11      861.30      902.14     10.71 o 
   2   1  11      286.04      306.15      3.79 o 
   3   1  11      463.44      456.41      5.91 o 
   4   1  11       23.31       18.61      1.09 o 
   5   1  11      115.09       97.54      3.03 o 
   6   1  11       20.44       20.48      1.29 o 
   7   1  11       27.28       25.92      1.51 o 
   8   1  11        8.92        9.56      1.37 o 
   9   1  11       20.21       21.00      1.97 o 
  -9   2  11        9.60        6.99      2.38 o 
  -8   2  11        9.99       11.18      1.26 o 
  -7   2  11       82.14       83.48      2.45 o 
  -6   2  11       70.81       68.87      1.92 o 
  -5   2  11      119.99      114.47      2.39 o 
  -4   2  11        8.24        7.18      0.88 o 
  -3   2  11       38.56       39.44      1.21 o 
  -2   2  11      751.07      880.82      9.99 o 
  -1   2  11      982.46     1099.38     11.36 o 
   1   2  11      991.53     1099.49     12.93 o 
   2   2  11      769.75      898.39     10.69 o 
   3   2  11       40.36       39.72      1.09 o 
   4   2  11        7.29        6.80      0.78 o 
   5   2  11      118.87      116.16      2.63 o 
   6   2  11       70.14       71.08      2.13 o 
   7   2  11       81.93       78.34      2.39 o 
   8   2  11        9.55        8.39      1.34 o 
   9   2  11        9.37        7.42      2.32 o 
  -8   3  11        0.56        1.02      0.98 o 
  -7   3  11       17.79       15.65      1.35 o 
  -6   3  11        6.83        7.10      0.91 o 
  -5   3  11       66.17       65.89      1.76 o 
  -4   3  11      115.33      108.94      2.17 o 
  -3   3  11      313.28      298.50      3.99 o 
  -2   3  11      139.78      148.14      2.27 o 
  -1   3  11      680.09      641.65      6.92 o 
   0   3  11      268.77      309.73      3.87 o 
   1   3  11      674.66      641.63      7.90 o 
   2   3  11      138.16      148.16      2.42 o 
   3   3  11      315.19      297.73      4.23 o 
   4   3  11      116.67      104.95      2.37 o 
   5   3  11       66.43       61.39      1.86 o 
   6   3  11        6.18        5.19      0.94 o 
   7   3  11       16.97       13.45      1.29 o 
   8   3  11        0.53        3.12      0.98 o 
  -8   4  11        3.79        4.01      1.39 o 
  -7   4  11        2.05        2.76      0.99 o 
  -6   4  11       27.78       25.28      1.44 o 
  -5   4  11       87.38       69.03      3.28 o 
  -4   4  11        2.33        2.40      0.75 o 
  -3   4  11       11.89       14.79      0.94 o 
  -2   4  11       15.10       15.77      0.88 o 
  -1   4  11      440.67      441.84      5.50 o 
   0   4  11      819.35      793.39      9.70 o 
   1   4  11      440.30      461.22     10.14 o 
   2   4  11       14.06       14.51      0.80 o 
   3   4  11       12.51       15.55      0.89 o 
   4   4  11        2.05        2.49      0.63 o 
   5   4  11       84.30       67.73      2.00 o 
   6   4  11       28.21       26.69      1.53 o 
   7   4  11        2.27        3.32      0.90 o 
   8   4  11        3.50        4.64      1.42 o 
  -8   5  11        5.30        8.10      1.50 o 
  -7   5  11       29.24       32.16      1.94 o 
  -6   5  11        9.57       11.43      1.96 o 
  -5   5  11       47.56       47.57      1.75 o 
  -4   5  11       40.87       43.44      1.62 o 
  -3   5  11       45.13       43.39      1.41 o 
  -2   5  11       84.28       78.77      1.97 o 
  -1   5  11        7.23        8.36      0.82 o 
   0   5  11        1.74        3.08      0.64 o 
   1   5  11        8.82       11.76      0.89 o 
   2   5  11       82.01       76.59      1.90 o 
   3   5  11       46.82       46.26      1.35 o 
   4   5  11       43.57       45.81      2.31 o 
   5   5  11       47.47       45.43      1.55 o 
   6   5  11        9.93       11.62      1.30 o 
   7   5  11       29.77       34.63      2.32 o 
   8   5  11        4.92        5.18      1.50 o 
  -7   6  11       27.89       33.57      2.30 o 
  -6   6  11       47.65       52.30      2.23 o 
  -5   6  11       54.65       56.14      2.00 o 
  -4   6  11       23.69       19.23      1.28 o 
  -3   6  11      154.64      143.55      3.41 o 
  -2   6  11       16.91       17.57      1.33 o 
  -1   6  11       41.22       38.33      1.61 o 
   0   6  11      118.05      111.39      2.48 o 
   1   6  11       40.32       35.58      1.39 o 
   2   6  11       15.69       16.13      1.14 o 
   3   6  11      149.91      144.29      3.85 o 
   4   6  11       22.61       20.65      1.62 o 
   5   6  11       55.25       54.89      2.42 o 
   6   6  11       47.57       52.95      2.49 o 
   7   6  11       27.38       29.45      2.60 o 
  -6   7  11        3.28        5.44      1.49 o 
  -5   7  11       31.68       34.33      1.89 o 
  -4   7  11       48.37       46.99      3.86 o 
  -3   7  11       59.74       57.57      3.15 o 
  -2   7  11       92.30       87.63      2.96 o 
  -1   7  11       26.47       27.44      1.47 o 
   0   7  11        5.18        7.82      1.08 o 
   1   7  11       25.56       23.82      1.27 o 
   2   7  11       89.51       85.57      2.43 o 
   3   7  11       59.51       54.08      2.09 o 
   4   7  11       47.57       50.19      2.49 o 
   5   7  11       31.62       33.58      2.34 o 
   6   7  11        3.35        1.81      1.18 o 
  -5   8  11       12.63       13.75      1.77 o 
  -4   8  11       10.15        9.34      1.71 o 
  -3   8  11       59.42       50.44      2.49 o 
  -2   8  11       41.47       43.39      2.23 o 
  -1   8  11       11.64       12.52      1.46 o 
   0   8  11       38.93       44.17      2.16 o 
   1   8  11       11.70       10.58      1.34 o 
   2   8  11       42.38       45.73      1.98 o 
   3   8  11       60.39       57.80      2.56 o 
   4   8  11       10.07       11.31      1.90 o 
   5   8  11       13.16       16.00      1.85 o 
  -4   9  11       20.59       22.43      2.03 o 
  -3   9  11        1.90       -0.14      1.68 o 
  -2   9  11       48.01       45.68      2.46 o 
  -1   9  11       27.18       23.74      2.18 o 
   0   9  11        8.65       11.18      1.45 o 
   1   9  11       27.00       29.43      2.11 o 
   2   9  11       47.30       47.13      2.36 o 
   3   9  11        1.90        3.35      1.19 o 
   4   9  11       19.45       23.59      2.13 o 
  -2  10  11        9.31       10.60      1.97 o 
  -1  10  11        0.74        1.27      1.29 o 
   0  10  11       31.73       28.51      2.19 o 
   1  10  11        0.66        1.32      1.05 o 
   2  10  11        9.54       11.10      1.39 o 
   0   0  12      184.91      239.38      4.42 o 
   1   0  12      171.08      167.26      2.36 o 
   2   0  12      276.15      325.41      4.08 o 
   3   0  12      616.44      617.56      7.21 o 
   4   0  12       31.49       30.99      1.12 o 
   5   0  12       35.89       37.44      2.27 o 
   6   0  12       72.73       65.76      2.07 o 
   7   0  12        9.15       10.53      1.20 o 
   8   0  12       12.28       12.88      1.36 o 
   9   0  12        9.43        9.94      1.54 o 
  -9   1  12        9.76        8.67      2.36 o 
  -8   1  12        1.52        1.74      0.89 o 
  -7   1  12       38.11       39.32      1.73 o 
  -6   1  12       22.14       19.79      1.38 o 
  -5   1  12      162.20      155.25      2.85 o 
  -4   1  12      117.91      115.06      2.24 o 
  -3   1  12       30.69       32.27      1.04 o 
  -2   1  12      347.58      349.04      4.32 o 
  -1   1  12      355.37      398.31      4.85 o 
   0   1  12     2138.73     2640.08     28.03 o 
   1   1  12      376.30      412.48      5.25 o 
   2   1  12      344.17      339.74      4.24 o 
   3   1  12       30.06       32.16      1.19 o 
   4   1  12      117.42      113.53      2.49 o 
   5   1  12      156.71      146.93      3.77 o 
   6   1  12       21.64       19.03      1.33 o 
   7   1  12       37.12       38.01      1.94 o 
   8   1  12        1.54        1.94      0.87 o 
   9   1  12        9.82       11.50      2.38 o 
  -8   2  12       11.80       13.32      1.78 o 
  -7   2  12        8.46        9.52      1.15 o 
  -6   2  12        0.91        1.25      0.69 o 
  -5   2  12      114.27      106.85      2.30 o 
  -4   2  12       24.24       20.68      0.95 o 
  -3   2  12      303.93      280.99      3.77 o 
  -2   2  12       22.23       24.63      0.82 o 
  -1   2  12      113.41      120.43      1.77 o 
   0   2  12      149.76      176.30      2.48 o 
   1   2  12      118.11      125.19      2.07 o 
   2   2  12       20.39       23.08      0.87 o 
   3   2  12      309.48      279.12      4.01 o 
   4   2  12       23.77       18.52      1.05 o 
   5   2  12      110.20       99.60      3.36 o 
   6   2  12        0.77        0.84      0.71 o 
   7   2  12        7.97        9.02      1.12 o 
   8   2  12       11.40       11.70      1.52 o 
  -8   3  12        5.79        3.83      1.23 o 
  -7   3  12        7.12        6.44      1.15 o 
  -6   3  12       28.31       28.92      1.36 o 
  -5   3  12       33.40       35.94      1.34 o 
  -4   3  12        8.12        6.39      0.72 o 
  -3   3  12       33.78       39.27      1.11 o 
  -2   3  12      435.48      408.23      5.11 o 
  -1   3  12      156.09      160.80      2.21 o 
   0   3  12        0.48       -0.16      0.34 o 
   1   3  12      162.29      165.61      2.57 o 
   2   3  12      441.02      415.94      6.01 o 
   3   3  12       34.17       37.81      1.15 o 
   4   3  12        7.95        6.66      0.78 o 
   5   3  12       34.42       31.25      1.40 o 
   6   3  12       28.38       32.23      1.53 o 
   7   3  12        6.30        5.35      0.96 o 
   8   3  12        6.12        4.47      1.29 o 
  -8   4  12       22.74       18.93      1.86 o 
  -7   4  12       14.78       15.00      1.40 o 
  -6   4  12       10.74       13.99      1.21 o 
  -5   4  12       23.04       23.53      1.42 o 
  -4   4  12       79.76       80.90      2.11 o 
  -3   4  12       22.16       26.16      1.12 o 
  -2   4  12      188.18      189.80      3.14 o 
  -1   4  12      234.12      221.01      3.15 o 
   0   4  12       46.39       46.28      1.26 o 
   1   4  12      236.07      227.47      3.31 o 
   2   4  12      190.39      194.60      3.04 o 
   3   4  12       25.53       31.35      1.10 o 
   4   4  12       78.25       73.75      3.93 o 
   5   4  12       22.19       20.03      1.16 o 
   6   4  12       10.56       12.94      1.17 o 
   7   4  12       14.89       16.85      1.90 o 
   8   4  12       22.42       23.59      1.97 o 
  -7   5  12        8.85       12.30      1.56 o 
  -6   5  12       48.26       47.82      2.14 o 
  -5   5  12        6.36        4.43      0.89 o 
  -4   5  12       31.06       32.22      2.05 o 
  -3   5  12       48.18       45.61      1.47 o 
  -2   5  12      115.26      116.31      2.60 o 
  -1   5  12      143.93      130.57      2.64 o 
   0   5  12      147.06      136.82      3.53 o 
   1   5  12      142.08      132.60      2.42 o 
   2   5  12      111.40      114.03      2.42 o 
   3   5  12       48.23       45.44      1.49 o 
   4   5  12       31.01       32.81      1.38 o 
   5   5  12        5.78        5.32      0.93 o 
   6   5  12       47.53       50.18      2.09 o 
   7   5  12        8.29        9.76      1.35 o 
  -7   6  12        2.29        2.72      1.09 o 
  -6   6  12       28.95       32.84      1.83 o 
  -5   6  12        7.19        6.66      1.05 o 
  -4   6  12       83.54       77.09      2.26 o 
  -3   6  12        0.16        0.28      0.70 o 
  -2   6  12      224.71      212.97      5.85 o 
  -1   6  12       23.46       23.49      1.38 o 
   0   6  12      161.61      148.67      8.02 o 
   1   6  12       23.77       24.52      1.24 o 
   2   6  12      219.20      215.27      3.92 o 
   3   6  12        0.25        1.21      0.86 o 
   4   6  12       85.08       75.84      2.75 o 
   5   6  12        7.60        7.29      1.28 o 
   6   6  12       29.01       32.80      3.08 o 
   7   6  12        2.21        2.72      1.56 o 
  -6   7  12       30.46       32.82      2.20 o 
  -5   7  12       14.75       14.71      1.58 o 
  -4   7  12       91.47       80.50      3.07 o 
  -3   7  12        8.05       12.67      1.96 o 
  -2   7  12        2.82        2.95      0.89 o 
  -1   7  12       10.04        8.53      1.06 o 
   0   7  12      125.85      121.31      2.76 o 
   1   7  12        9.52        9.61      1.01 o 
   2   7  12        2.24        2.68      0.76 o 
   3   7  12        7.98       12.21      1.32 o 
   4   7  12       91.68       82.82      2.69 o 
   5   7  12       14.95       18.17      1.83 o 
   6   7  12       31.53       33.20      2.24 o 
  -5   8  12        1.57        4.25      1.34 o 
  -4   8  12       34.97       35.77      2.78 o 
  -3   8  12        5.54        4.52      1.26 o 
  -2   8  12       32.51       30.80      1.98 o 
  -1   8  12       11.94       12.62      1.51 o 
   0   8  12        0.06        0.16      0.85 o 
   1   8  12       12.17       11.62      1.30 o 
   2   8  12       31.04       34.22      1.74 o 
   3   8  12        5.52        3.86      1.15 o 
   4   8  12       35.13       35.22      2.24 o 
   5   8  12        1.64        1.25      1.23 o 
  -4   9  12        0.75       -0.04      1.10 o 
  -3   9  12        7.71        8.76      1.53 o 
  -2   9  12       52.33       49.95      4.40 o 
  -1   9  12       31.12       33.29      2.09 o 
   0   9  12       19.71       19.26      2.42 o 
   1   9  12       30.94       30.96      2.01 o 
   2   9  12       52.79       48.77      2.18 o 
   3   9  12        7.49        8.30      1.52 o 
   4   9  12        0.90        2.18      1.25 o 
  -2  10  12       25.66       21.79      2.55 o 
  -1  10  12        3.27        3.12      1.30 o 
   0  10  12        5.63        6.13      1.43 o 
   1  10  12        3.43        4.27      1.26 o 
   2  10  12       25.50       25.13      2.68 o 
   1   0  13       21.90       21.02      0.72 o 
   2   0  13       91.01       97.69      1.68 o 
   3   0  13       89.69       83.51      1.58 o 
   4   0  13      455.15      448.43      7.35 o 
   5   0  13      227.00      216.53      4.05 o 
   6   0  13      116.92      109.66      2.77 o 
   7   0  13       70.02       75.55      2.41 o 
   8   0  13        0.60        1.00      0.86 o 
  -8   1  13       11.40       11.72      1.29 o 
  -7   1  13        1.08        0.79      0.77 o 
  -6   1  13       61.52       54.69      1.96 o 
  -5   1  13       34.47       30.61      1.49 o 
  -4   1  13      195.93      194.89      3.46 o 
  -3   1  13       33.17       34.74      1.03 o 
  -2   1  13      234.15      233.77      3.19 o 
  -1   1  13      110.76      116.93      1.86 o 
   0   1  13      232.80      302.77      3.84 o 
   1   1  13      112.13      116.48      1.88 o 
   2   1  13      227.82      234.36      3.14 o 
   3   1  13       35.49       40.51      1.35 o 
   4   1  13      197.46      190.28      3.56 o 
   5   1  13       33.84       29.30      1.39 o 
   6   1  13       58.38       50.02      1.85 o 
   7   1  13        1.00        1.52      0.77 o 
   8   1  13       11.60       15.09      1.46 o 
  -8   2  13       22.04       24.56      1.68 o 
  -7   2  13        7.93        8.82      1.13 o 
  -6   2  13       61.92       54.40      1.93 o 
  -5   2  13       64.04       61.65      1.73 o 
  -4   2  13       54.96       50.02      1.39 o 
  -3   2  13        6.87        6.69      0.64 o 
  -2   2  13      123.91      110.58      1.90 o 
  -1   2  13      122.45      123.58      1.83 o 
   0   2  13      771.01      757.66      8.61 o 
   1   2  13      123.04      123.93      2.12 o 
   2   2  13      129.58      114.13      2.05 o 
   3   2  13        6.11        7.16      0.65 o 
   4   2  13       49.79       43.68      1.56 o 
   5   2  13       65.16       56.93      2.37 o 
   6   2  13       62.87       55.43      1.93 o 
   7   2  13        7.44        6.71      1.08 o 
   8   2  13       22.93       27.30      2.12 o 
  -8   3  13       10.10        8.50      1.37 o 
  -7   3  13       16.31       16.53      1.92 o 
  -6   3  13       26.84       29.61      1.49 o 
  -5   3  13        2.58        4.03      0.84 o 
  -4   3  13        3.98        3.79      0.62 o 
  -3   3  13      127.21      130.71      2.24 o 
  -2   3  13      145.16      145.93      2.36 o 
  -1   3  13      414.95      436.46      5.01 o 
   0   3  13      398.74      415.75      5.41 o 
   1   3  13      411.22      439.92      5.72 o 
   2   3  13      150.97      158.25      2.57 o 
   3   3  13      130.33      131.93      2.38 o 
   4   3  13        3.34        2.77      0.72 o 
   5   3  13        2.23        1.71      0.66 o 
   6   3  13       25.02       25.41      1.40 o 
   7   3  13       15.77       15.92      1.37 o 
   8   3  13       10.44        8.80      1.39 o 
  -8   4  13       12.51       14.54      1.71 o 
  -7   4  13        8.50        7.91      1.31 o 
  -6   4  13       12.04       12.04      1.31 o 
  -5   4  13        6.14        5.98      1.01 o 
  -4   4  13       74.31       66.95      1.78 o 
  -3   4  13       50.41       46.00      1.42 o 
  -2   4  13      299.35      295.86      4.45 o 
  -1   4  13       91.11       83.20      1.66 o 
   0   4  13        2.29        2.66      0.55 o 
   1   4  13       94.80       88.16      1.96 o 
   2   4  13      307.12      309.74      4.36 o 
   3   4  13       50.89       46.19      1.70 o 
   4   4  13       71.23       63.11      1.88 o 
   5   4  13        6.83        6.04      0.86 o 
   6   4  13       11.60       10.94      1.12 o 
   7   4  13        8.38        9.16      1.16 o 
   8   4  13       12.02       15.76      1.67 o 
  -7   5  13       37.67       41.28      2.75 o 
  -6   5  13        8.56        8.37      1.22 o 
  -5   5  13       44.19       42.16      1.89 o 
  -4   5  13       28.06       23.94      1.18 o 
  -3   5  13       51.13       43.51      1.60 o 
  -2   5  13      260.90      222.97      7.45 o 
  -1   5  13      341.49      335.77      5.91 o 
   0   5  13      217.42      213.86      3.75 o 
   1   5  13      342.01      339.28      4.95 o 
   2   5  13      264.22      232.59      3.92 o 
   3   5  13       49.89       42.16      2.02 o 
   4   5  13       27.50       25.91      1.26 o 
   5   5  13       44.64       41.20      1.67 o 
   6   5  13        8.78        8.62      1.09 o 
   7   5  13       38.07       40.70      2.05 o 
  -7   6  13        1.38        1.28      1.09 o 
  -6   6  13       16.23       14.23      1.89 o 
  -5   6  13        3.53        3.61      0.90 o 
  -4   6  13       42.48       40.10      1.73 o 
  -3   6  13      113.05      110.47      2.72 o 
  -2   6  13       24.26       25.07      1.45 o 
  -1   6  13      104.75       98.42      2.66 o 
   0   6  13        1.40        1.15      0.65 o 
   1   6  13      103.53       95.09      2.98 o 
   2   6  13       23.61       24.60      1.29 o 
   3   6  13      112.27      107.80      3.25 o 
   4   6  13       44.23       43.14      2.12 o 
   5   6  13        4.03        3.99      1.07 o 
   6   6  13       16.48       13.78      1.65 o 
   7   6  13        1.45        1.73      1.72 o 
  -6   7  13        6.66        7.31      1.66 o 
  -5   7  13       24.31       26.05      1.82 o 
  -4   7  13        9.97        9.87      1.27 o 
  -3   7  13        3.55        4.74      1.05 o 
  -2   7  13        8.57        8.89      1.15 o 
  -1   7  13       48.72       50.84      1.98 o 
   0   7  13       14.16       15.90      1.35 o 
   1   7  13       47.51       52.34      1.79 o 
   2   7  13        7.99        7.61      0.98 o 
   3   7  13        3.54        4.62      1.17 o 
   4   7  13        9.74       10.19      1.31 o 
   5   7  13       24.35       22.17      2.02 o 
   6   7  13        6.50        5.37      1.42 o 
  -5   8  13       12.48        9.28      1.67 o 
  -4   8  13       15.24       13.93      1.77 o 
  -3   8  13       73.74       74.81      3.03 o 
  -2   8  13       28.30       26.93      1.98 o 
  -1   8  13       16.69       16.60      1.72 o 
   0   8  13        0.41        1.54      0.92 o 
   1   8  13       15.69       19.28      1.54 o 
   2   8  13       27.76       27.10      1.74 o 
   3   8  13       72.16       76.80      3.03 o 
   4   8  13       15.29       16.39      1.84 o 
   5   8  13       12.70       12.82      1.72 o 
  -4   9  13       10.09        9.58      1.74 o 
  -3   9  13        5.46        6.84      1.58 o 
  -2   9  13        0.86        3.51      1.49 o 
  -1   9  13       14.78       14.56      3.20 o 
   0   9  13        2.13        3.37      1.14 o 
   1   9  13       14.89       15.70      1.80 o 
   2   9  13        0.91        2.30      1.06 o 
   3   9  13        5.33        6.98      1.42 o 
   4   9  13        9.96        9.43      1.63 o 
  -2  10  13       10.17       12.96      3.46 o 
  -1  10  13        6.84        9.90      1.67 o 
   0  10  13        1.87        1.43      1.15 o 
   1  10  13        6.41        9.54      1.59 o 
   0   0  14       77.56       90.74      2.27 o 
   1   0  14      210.07      257.84      3.42 o 
   2   0  14       87.77       80.07      1.52 o 
   3   0  14      280.91      283.08      3.79 o 
   4   0  14      306.75      287.86      4.80 o 
   5   0  14        0.27        1.63      0.77 o 
   6   0  14      122.94      115.54      3.23 o 
   7   0  14       15.78       14.63      1.36 o 
   8   0  14        1.97        2.88      0.95 o 
  -8   1  14       11.02        8.34      1.14 o 
  -7   1  14       41.38       38.85      1.79 o 
  -6   1  14       39.57       41.61      1.74 o 
  -5   1  14       25.65       28.19      1.55 o 
  -4   1  14      895.16      900.52     11.21 o 
  -3   1  14       58.55       52.68      1.28 o 
  -2   1  14       92.14       77.81      1.53 o 
  -1   1  14       68.93       75.77      1.45 o 
   0   1  14        2.03        2.94      0.83 o 
   1   1  14       72.14       76.80      1.46 o 
   2   1  14       94.95       83.92      1.52 o 
   3   1  14       58.46       53.20      1.37 o 
   4   1  14      911.59      901.03     12.24 o 
   5   1  14       23.96       26.82      1.37 o 
   6   1  14       38.93       40.19      1.71 o 
   7   1  14       42.77       42.78      1.84 o 
   8   1  14       11.82       14.98      1.46 o 
  -8   2  14       18.29       18.91      1.65 o 
  -7   2  14        3.70        3.59      0.94 o 
  -6   2  14      144.17      141.16      3.28 o 
  -5   2  14       56.34       57.52      1.80 o 
  -4   2  14      223.89      195.72      7.68 o 
  -3   2  14       50.63       46.00      1.22 o 
  -2   2  14      170.35      164.23      2.53 o 
  -1   2  14      126.31      128.52      1.93 o 
   0   2  14      631.20      606.38      7.09 o 
   1   2  14      128.07      130.00      2.23 o 
   2   2  14      174.77      166.71      2.72 o 
   3   2  14       47.19       41.42      1.42 o 
   4   2  14      225.91      203.49      6.90 o 
   5   2  14       54.05       51.91      1.69 o 
   6   2  14      142.55      143.87      3.64 o 
   7   2  14        3.38        3.58      0.93 o 
   8   2  14       18.05       21.93      2.19 o 
  -8   3  14        5.14        6.05      1.30 o 
  -7   3  14       10.72       12.55      1.42 o 
  -6   3  14       37.13       37.51      1.86 o 
  -5   3  14       28.99       26.01      1.50 o 
  -4   3  14       22.52       22.82      1.21 o 
  -3   3  14       65.05       65.20      2.26 o 
  -2   3  14      257.47      240.93      3.37 o 
  -1   3  14      196.35      192.09      2.63 o 
   0   3  14       14.88       17.72      0.76 o 
   1   3  14      201.49      198.81      3.05 o 
   2   3  14      250.25      233.11      3.58 o 
   3   3  14       68.44       67.86      1.98 o 
   4   3  14       20.44       18.35      1.19 o 
   5   3  14       29.00       25.98      1.39 o 
   6   3  14       37.39       35.07      1.59 o 
   7   3  14       11.41        9.65      1.19 o 
   8   3  14        4.78        3.80      1.23 o 
  -8   4  14        1.65        4.90      1.41 o 
  -7   4  14       12.90       13.48      1.75 o 
  -6   4  14       10.85       11.90      1.83 o 
  -5   4  14       12.28       12.71      1.16 o 
  -4   4  14       54.45       46.88      1.85 o 
  -3   4  14        4.60        5.07      0.76 o 
  -2   4  14        5.04        5.21      0.72 o 
  -1   4  14      494.85      478.31      6.48 o 
   0   4  14      460.31      419.20      5.68 o 
   1   4  14      497.06      486.00      6.93 o 
   2   4  14        4.50        5.31      0.70 o 
   3   4  14        5.38        6.66      0.81 o 
   4   4  14       54.01       48.03      1.66 o 
   5   4  14       13.22       14.10      1.18 o 
   6   4  14       11.72       12.18      1.12 o 
   7   4  14       13.20       12.58      1.30 o 
   8   4  14        1.60        2.60      1.21 o 
  -7   5  14        5.64        6.71      1.29 o 
  -6   5  14        6.03        7.47      1.17 o 
  -5   5  14        8.01        8.45      1.41 o 
  -4   5  14       21.51       23.97      1.39 o 
  -3   5  14       21.57       24.38      1.28 o 
  -2   5  14      195.90      188.63      3.69 o 
  -1   5  14      106.01       93.16      3.51 o 
   0   5  14      603.95      570.66     14.69 o 
   1   5  14      109.00      103.50      2.14 o 
   2   5  14      198.73      200.27      3.56 o 
   3   5  14       23.27       26.78      1.45 o 
   4   5  14       21.06       20.77      1.46 o 
   5   5  14        7.73        9.35      1.19 o 
   6   5  14        6.19        6.66      1.03 o 
   7   5  14        5.34        4.36      1.05 o 
  -7   6  14       21.83       25.14      1.98 o 
  -6   6  14        1.35        1.83      0.99 o 
  -5   6  14       13.81       13.50      1.42 o 
  -4   6  14       26.30       27.19      1.47 o 
  -3   6  14        1.09        2.20      0.80 o 
  -2   6  14       55.56       51.04      1.97 o 
  -1   6  14       98.29       91.19      2.59 o 
   0   6  14      109.73      115.94      2.89 o 
   1   6  14       92.69       87.63      2.56 o 
   2   6  14       54.67       51.43      1.78 o 
   3   6  14        1.30        1.54      0.88 o 
   4   6  14       27.50       22.79      1.69 o 
   5   6  14       14.16       13.81      1.62 o 
   6   6  14        1.36        0.34      1.04 o 
   7   6  14       22.07       23.96      2.14 o 
  -6   7  14        5.26        6.32      1.46 o 
  -5   7  14       20.15       24.10      1.80 o 
  -4   7  14        3.98        3.56      1.17 o 
  -3   7  14      141.62      139.60      3.57 o 
  -2   7  14       12.56       11.92      1.28 o 
  -1   7  14        1.31        1.64      1.08 o 
   0   7  14        0.37       -0.03      0.80 o 
   1   7  14        1.51        0.97      0.73 o 
   2   7  14       11.94       12.84      1.16 o 
   3   7  14      140.01      132.24      3.46 o 
   4   7  14        4.32        4.31      1.09 o 
   5   7  14       19.70       20.43      1.90 o 
   6   7  14        5.52        9.36      1.59 o 
  -5   8  14       36.61       41.20      2.47 o 
  -4   8  14       16.64       14.31      1.77 o 
  -3   8  14        7.74        9.13      1.50 o 
  -2   8  14        6.84        5.26      1.33 o 
  -1   8  14       21.23       20.89      2.55 o 
   0   8  14        2.14        2.69      1.07 o 
   1   8  14       20.35       18.81      1.80 o 
   2   8  14        6.67        7.66      1.19 o 
   3   8  14        7.59        6.45      1.41 o 
   4   8  14       16.14       13.77      2.30 o 
   5   8  14       37.10       37.80      2.37 o 
  -3   9  14       28.75       29.40      2.22 o 
  -2   9  14       18.62       19.03      1.96 o 
  -1   9  14        0.11        1.68      1.11 o 
   0   9  14        5.61        4.84      1.34 o 
   1   9  14        0.08       -0.30      0.97 o 
   2   9  14       18.42       22.68      2.19 o 
   3   9  14       28.60       31.34      2.33 o 
  -1  10  14       22.04       22.50      2.34 o 
   0  10  14       10.03        6.46      1.53 o 
   1  10  14       21.88       23.37      2.31 o 
   1   0  15      393.98      363.60      4.59 o 
   2   0  15      224.29      232.27      3.24 o 
   3   0  15        6.81        9.03      0.67 o 
   4   0  15       54.32       53.45      1.78 o 
   5   0  15      758.20      779.41     15.94 o 
   6   0  15       19.31       17.91      1.36 o 
   7   0  15        1.51        1.70      0.89 o 
   8   0  15        0.38       -0.03      1.13 o 
  -8   1  15       14.45       14.06      1.46 o 
  -7   1  15        0.21       -0.69      0.77 o 
  -6   1  15       49.46       47.66      1.87 o 
  -5   1  15      221.40      217.42      4.65 o 
  -4   1  15       79.22       80.79      2.68 o 
  -3   1  15      820.73      784.65     10.61 o 
  -2   1  15       91.94       97.08      1.79 o 
  -1   1  15        7.98        9.37      0.63 o 
   0   1  15       57.47       49.14      1.16 o 
   1   1  15        6.51        7.80      0.61 o 
   2   1  15       90.62       96.96      1.73 o 
   3   1  15      812.19      769.95      9.73 o 
   4   1  15       78.61       75.99      3.17 o 
   5   1  15      214.66      202.20      4.00 o 
   6   1  15       49.17       44.67      1.82 o 
   7   1  15        0.28        0.25      0.77 o 
   8   1  15       14.48       13.97      1.89 o 
  -8   2  15        0.25        2.33      1.10 o 
  -7   2  15       53.48       58.25      2.21 o 
  -6   2  15       65.18       61.98      2.30 o 
  -5   2  15      139.07      132.91      3.52 o 
  -4   2  15       80.90       79.70      1.92 o 
  -3   2  15      148.12      141.38      2.65 o 
  -2   2  15      105.10       94.30      1.80 o 
  -1   2  15      215.21      192.48      2.63 o 
   0   2  15       32.12       34.11      0.99 o 
   1   2  15      214.86      194.71      3.29 o 
   2   2  15      104.96       94.17      1.93 o 
   3   2  15      148.89      137.66      2.84 o 
   4   2  15       82.36       74.62      3.06 o 
   5   2  15      141.85      127.50      2.96 o 
   6   2  15       66.93       61.49      2.11 o 
   7   2  15       54.06       53.64      2.09 o 
   8   2  15        0.29        1.92      0.91 o 
  -8   3  15       19.34       19.70      3.83 o 
  -7   3  15        6.99        6.66      1.73 o 
  -6   3  15       12.19       12.72      1.52 o 
  -5   3  15       86.16       95.05      2.48 o 
  -4   3  15       94.82       92.43      2.24 o 
  -3   3  15      300.27      273.75     13.91 o 
  -2   3  15      683.23      695.18      8.91 o 
  -1   3  15       72.79       60.97      1.31 o 
   0   3  15       24.45       20.51      0.82 o 
   1   3  15       70.80       60.37      1.47 o 
   2   3  15      691.05      698.54      8.81 o 
   3   3  15      301.56      293.64      5.19 o 
   4   3  15       93.36       95.00      2.37 o 
   5   3  15       86.19       88.01      2.42 o 
   6   3  15       12.21       11.46      1.20 o 
   7   3  15        7.05        7.82      1.12 o 
   8   3  15       19.26       20.04      1.64 o 
  -7   4  15       32.80       34.21      2.23 o 
  -6   4  15       15.23       13.70      1.44 o 
  -5   4  15        2.26        2.15      0.75 o 
  -4   4  15        0.44        0.93      0.61 o 
  -3   4  15       77.20       71.04      3.37 o 
  -2   4  15       24.10       22.65      1.12 o 
  -1   4  15      185.35      169.30      3.06 o 
   0   4  15      598.71      611.52      7.90 o 
   1   4  15      184.55      175.30      3.18 o 
   2   4  15       22.69       21.52      1.16 o 
   3   4  15       76.97       73.96      1.99 o 
   4   4  15        0.29       -0.32      0.62 o 
   5   4  15        1.80        0.59      0.72 o 
   6   4  15       14.54       12.74      1.27 o 
   7   4  15       32.60       34.48      1.63 o 
  -7   5  15        0.16        2.21      1.17 o 
  -6   5  15        3.31        3.70      1.12 o 
  -5   5  15       24.47       27.55      1.63 o 
  -4   5  15       14.45       13.80      1.20 o 
  -3   5  15        8.78        7.67      0.94 o 
  -2   5  15       12.77       12.52      1.12 o 
  -1   5  15      261.63      240.52     12.26 o 
   0   5  15      103.15       97.23      2.35 o 
   1   5  15      261.22      260.30      4.39 o 
   2   5  15       14.03       15.20      1.11 o 
   3   5  15        7.57        5.50      0.95 o 
   4   5  15       15.63       16.87      1.41 o 
   5   5  15       25.03       25.97      1.59 o 
   6   5  15        3.39        4.59      1.10 o 
   7   5  15        0.14        0.47      0.96 o 
  -6   6  15       15.49       19.19      1.94 o 
  -5   6  15        3.38        4.66      1.96 o 
  -4   6  15       32.09       32.30      1.60 o 
  -3   6  15       21.20       21.87      1.41 o 
  -2   6  15       73.11       71.41      2.41 o 
  -1   6  15       87.94       84.70      2.56 o 
   0   6  15       76.07       74.02      2.36 o 
   1   6  15       88.51       86.58      2.30 o 
   2   6  15       71.07       70.84      2.91 o 
   3   6  15       21.35       21.57      1.70 o 
   4   6  15       33.19       27.32      1.82 o 
   5   6  15        3.35        4.11      1.18 o 
   6   6  15       15.53       16.65      1.81 o 
  -6   7  15        1.72        3.40      1.23 o 
  -5   7  15        4.81        4.77      1.17 o 
  -4   7  15       61.36       62.88      2.57 o 
  -3   7  15       23.52       22.57      1.70 o 
  -2   7  15      118.21      114.20      3.16 o 
  -1   7  15       43.49       47.65      2.28 o 
   0   7  15       21.35       22.92      1.51 o 
   1   7  15       44.08       46.97      1.75 o 
   2   7  15      119.10      114.58      4.35 o 
   3   7  15       24.29       25.68      1.69 o 
   4   7  15       61.64       58.26      2.37 o 
   5   7  15        4.80        5.67      1.39 o 
   6   7  15        1.68        1.43      1.14 o 
  -5   8  15        1.40        1.01      1.76 o 
  -4   8  15       18.18       16.31      2.50 o 
  -3   8  15        5.82        7.38      1.48 o 
  -2   8  15       72.44       66.61      2.85 o 
  -1   8  15        1.23        2.98      1.11 o 
   0   8  15       10.51       11.93      2.48 o 
   1   8  15        1.25        2.14      1.05 o 
   2   8  15       72.64       73.07      3.81 o 
   3   8  15        5.89        4.94      1.82 o 
   4   8  15       18.28       17.37      2.69 o 
   5   8  15        1.39        0.86      1.21 o 
  -3   9  15        1.93        3.16      1.43 o 
  -2   9  15        4.32        3.65      1.26 o 
  -1   9  15        6.79        4.79      1.33 o 
   0   9  15        0.87        3.51      1.15 o 
   1   9  15        6.77        5.04      1.27 o 
   2   9  15        4.19        3.43      1.48 o 
   3   9  15        1.96        6.06      1.40 o 
   0   0  16      451.39      484.28      9.67 o 
   1   0  16       18.56       18.69      0.80 o 
   2   0  16      106.96      114.07      2.00 o 
   3   0  16      114.51      107.17      1.97 o 
   4   0  16      120.08      121.61      2.80 o 
   5   0  16      560.65      554.79     14.56 o 
   6   0  16       14.08       12.63      1.36 o 
   7   0  16       13.81       14.63      1.34 o 
   8   0  16        0.02        1.10      0.93 o 
  -8   1  16        0.81        2.60      0.96 o 
  -7   1  16       46.96       42.02      2.05 o 
  -6   1  16       33.14       35.94      1.82 o 
  -5   1  16      232.42      223.75      4.25 o 
  -4   1  16      236.77      224.28      7.73 o 
  -3   1  16       19.56       22.33      1.01 o 
  -2   1  16      140.73      146.29      2.36 o 
  -1   1  16      125.19      113.94      1.98 o 
   0   1  16       31.11       32.12      1.43 o 
   1   1  16      127.81      119.36      2.03 o 
   2   1  16      133.84      136.94      2.26 o 
   3   1  16       19.80       22.46      1.25 o 
   4   1  16      236.08      225.27      4.12 o 
   5   1  16      231.66      218.78      4.34 o 
   6   1  16       33.64       35.38      1.67 o 
   7   1  16       47.45       45.82      2.17 o 
   8   1  16        0.63        1.44      0.92 o 
  -8   2  16       19.51       20.96      2.40 o 
  -7   2  16       31.59       30.38      2.13 o 
  -6   2  16       70.45       78.02      2.59 o 
  -5   2  16        6.92        6.88      0.99 o 
  -4   2  16       51.44       49.39      1.54 o 
  -3   2  16      599.31      601.98      7.29 o 
  -2   2  16      582.46      593.64      7.13 o 
  -1   2  16      284.90      271.64      3.47 o 
   0   2  16      331.47      285.38      3.84 o 
   1   2  16      284.70      271.04      3.98 o 
   2   2  16      575.58      582.45      7.62 o 
   3   2  16      589.87      585.79      8.51 o 
   4   2  16       52.71       47.75      1.71 o 
   5   2  16        7.29        7.62      0.98 o 
   6   2  16       70.51       70.51      2.30 o 
   7   2  16       31.51       31.01      1.66 o 
   8   2  16       19.86       19.07      2.01 o 
  -8   3  16       11.78       10.53      2.04 o 
  -7   3  16       18.67       17.78      1.88 o 
  -6   3  16       21.37       16.84      1.55 o 
  -5   3  16       28.75       31.88      1.51 o 
  -4   3  16       92.72       82.87      2.24 o 
  -3   3  16       28.62       27.12      1.20 o 
  -2   3  16      353.36      367.55      5.26 o 
  -1   3  16      310.26      300.11      4.48 o 
   0   3  16      312.73      292.44      3.94 o 
   1   3  16      306.01      302.71      4.36 o 
   2   3  16      351.24      363.72      5.15 o 
   3   3  16       26.96       24.11      1.23 o 
   4   3  16       88.13       78.39      2.73 o 
   5   3  16       30.40       31.56      1.88 o 
   6   3  16       20.49       16.74      1.42 o 
   7   3  16       18.32       18.83      1.54 o 
   8   3  16       11.94       11.73      1.29 o 
  -7   4  16       21.07       21.70      2.14 o 
  -6   4  16       30.58       35.33      1.89 o 
  -5   4  16       22.99       21.76      1.65 o 
  -4   4  16        8.51        8.58      0.91 o 
  -3   4  16      266.60      265.13      4.26 o 
  -2   4  16      111.86      109.30      2.69 o 
  -1   4  16      160.10      144.54      3.57 o 
   0   4  16        5.75        6.24      0.94 o 
   1   4  16      154.40      134.76      5.86 o 
   2   4  16      116.60      108.53      2.44 o 
   3   4  16      268.48      262.66      4.52 o 
   4   4  16        8.63        6.75      0.99 o 
   5   4  16       24.25       23.66      1.40 o 
   6   4  16       31.04       31.06      1.63 o 
   7   4  16       21.42       25.31      1.69 o 
  -7   5  16       15.19       18.91      2.06 o 
  -6   5  16       27.05       29.22      1.84 o 
  -5   5  16       21.67       21.21      1.62 o 
  -4   5  16       27.47       28.45      1.52 o 
  -3   5  16       57.81       53.08      2.59 o 
  -2   5  16       63.02       62.96      1.99 o 
  -1   5  16      554.34      552.49      9.01 o 
   0   5  16      356.95      331.30      5.99 o 
   1   5  16      555.81      557.54      8.90 o 
   2   5  16       65.72       64.12      2.01 o 
   3   5  16       59.27       55.80      2.00 o 
   4   5  16       28.26       26.56      1.52 o 
   5   5  16       21.38       19.25      1.59 o 
   6   5  16       26.65       25.54      1.80 o 
   7   5  16       15.19       18.35      2.45 o 
  -6   6  16        5.80        6.45      1.30 o 
  -5   6  16        6.59        6.60      1.18 o 
  -4   6  16        5.47        7.59      1.04 o 
  -3   6  16        3.95        4.88      0.90 o 
  -2   6  16       58.29       55.93      2.13 o 
  -1   6  16       94.32       92.20      3.07 o 
   0   6  16      387.05      354.84      9.56 o 
   1   6  16       96.13       92.71      2.61 o 
   2   6  16       60.44       56.29      2.60 o 
   3   6  16        3.91        3.19      1.04 o 
   4   6  16        5.13        3.99      1.09 o 
   5   6  16        6.84        6.95      1.36 o 
   6   6  16        5.93        5.35      1.32 o 
  -5   7  16        3.22        1.84      1.10 o 
  -4   7  16       18.36       20.39      1.68 o 
  -3   7  16       70.97       69.73      2.52 o 
  -2   7  16       43.11       43.76      2.00 o 
  -1   7  16       21.72       22.73      1.80 o 
   0   7  16       32.61       35.43      2.04 o 
   1   7  16       22.63       25.80      1.81 o 
   2   7  16       43.51       45.55      1.81 o 
   3   7  16       71.84       69.17      2.51 o 
   4   7  16       18.40       21.23      1.96 o 
   5   7  16        2.99        2.39      1.20 o 
  -4   8  16       22.16       29.06      2.29 o 
  -3   8  16       22.43       24.45      2.71 o 
  -2   8  16       17.37       18.30      1.88 o 
  -1   8  16       52.64       56.30      4.48 o 
   0   8  16       15.15       14.20      1.62 o 
   1   8  16       52.28       53.69      2.55 o 
   2   8  16       17.00       17.25      1.85 o 
   3   8  16       22.39       21.78      2.07 o 
   4   8  16       21.90       25.38      2.24 o 
  -3   9  16       28.36       32.36      2.45 o 
  -2   9  16        5.09        5.32      1.43 o 
  -1   9  16        1.64        1.66      1.21 o 
   0   9  16        0.07       -0.18      1.25 o 
   1   9  16        1.82        2.59      1.21 o 
   2   9  16        5.11        5.74      1.64 o 
   3   9  16       28.59       29.06      2.27 o 
   1   0  17       82.30       89.01      1.79 o 
   2   0  17      111.75       96.93      1.85 o 
   3   0  17      573.94      579.40      7.65 o 
   4   0  17      886.42      878.63     14.87 o 
   5   0  17        5.06        4.54      0.94 o 
   6   0  17        0.53       -0.40      0.68 o 
   7   0  17        8.01        7.87      1.15 o 
   8   0  17       28.71       30.73      2.10 o 
  -8   1  17       21.63       22.12      1.96 o 
  -7   1  17       21.34       19.00      1.66 o 
  -6   1  17      136.00      133.66      3.23 o 
  -5   1  17        5.37        5.78      0.99 o 
  -4   1  17       57.07       50.50      1.89 o 
  -3   1  17      133.81      130.26      4.44 o 
  -2   1  17      350.90      331.01      4.41 o 
  -1   1  17      132.92      137.56      4.59 o 
   0   1  17      193.36      200.04      2.96 o 
   1   1  17      132.22      129.91      2.23 o 
   2   1  17      349.42      325.82      4.55 o 
   3   1  17      131.39      126.59      5.61 o 
   4   1  17       55.09       49.90      2.32 o 
   5   1  17        5.64        5.00      0.98 o 
   6   1  17      138.24      133.91      3.53 o 
   7   1  17       21.31       18.81      1.64 o 
   8   1  17       20.97       21.54      1.88 o 
  -8   2  17        2.36        1.12      1.18 o 
  -7   2  17        5.67        5.82      1.20 o 
  -6   2  17       19.20       20.26      1.69 o 
  -5   2  17       71.81       68.16      2.54 o 
  -4   2  17      171.56      171.55      3.86 o 
  -3   2  17       28.62       28.98      1.12 o 
  -2   2  17      516.47      486.57      6.13 o 
  -1   2  17      184.95      173.33      2.54 o 
   0   2  17      193.38      198.72      2.96 o 
   1   2  17      181.61      176.04      2.94 o 
   2   2  17      507.49      490.29      6.57 o 
   3   2  17       29.91       29.20      1.36 o 
   4   2  17      173.16      163.94      3.41 o 
   5   2  17       71.63       68.18      2.17 o 
   6   2  17       18.95       18.78      1.45 o 
   7   2  17        5.68        5.61      1.08 o 
   8   2  17        2.64        0.98      1.04 o 
  -7   3  17       13.00       17.86      1.70 o 
  -6   3  17       68.68       76.43      2.97 o 
  -5   3  17       25.09       21.43      1.75 o 
  -4   3  17       81.83       81.84      2.82 o 
  -3   3  17        5.30        5.00      0.75 o 
  -2   3  17      156.22      149.10      6.02 o 
  -1   3  17      111.73       99.32      2.14 o 
   0   3  17     1142.79     1118.22     13.57 o 
   1   3  17      106.87       94.62      2.01 o 
   2   3  17      152.21      147.30      4.67 o 
   3   3  17        5.81        7.27      0.90 o 
   4   3  17       81.92       80.25      2.25 o 
   5   3  17       24.99       23.27      1.42 o 
   6   3  17       71.30       67.35      2.29 o 
   7   3  17       12.75       16.23      1.41 o 
  -7   4  17       18.82       19.16      1.81 o 
  -6   4  17       10.89       14.11      1.48 o 
  -5   4  17        3.14        2.97      0.99 o 
  -4   4  17       52.54       54.30      1.74 o 
  -3   4  17       67.12       64.50      2.12 o 
  -2   4  17      555.29      533.12      8.19 o 
  -1   4  17      203.28      194.28      3.36 o 
   0   4  17      256.09      255.39      3.99 o 
   1   4  17      202.62      188.77      3.53 o 
   2   4  17      546.07      523.99      7.72 o 
   3   4  17       70.92       69.62      2.26 o 
   4   4  17       53.33       57.78      1.90 o 
   5   4  17        3.58        4.33      0.91 o 
   6   4  17       10.95       10.29      1.21 o 
   7   4  17       18.58       14.35      1.50 o 
  -7   5  17       11.12       12.17      2.06 o 
  -6   5  17       48.16       50.66      2.29 o 
  -5   5  17       20.70       18.37      2.46 o 
  -4   5  17        2.59        3.71      0.92 o 
  -3   5  17       21.67       24.08      1.38 o 
  -2   5  17       13.31       13.18      1.18 o 
  -1   5  17      622.92      598.16     10.96 o 
   0   5  17      170.87      145.79      3.46 o 
   1   5  17      630.11      620.78     10.83 o 
   2   5  17       13.60       15.74      1.32 o 
   3   5  17       21.84       21.96      1.44 o 
   4   5  17        2.82        2.17      0.87 o 
   5   5  17       19.78       16.36      1.49 o 
   6   5  17       47.75       51.78      2.30 o 
   7   5  17       11.29       11.75      2.64 o 
  -6   6  17        3.17        4.55      1.26 o 
  -5   6  17       14.46       15.98      1.61 o 
  -4   6  17       33.48       34.91      1.69 o 
  -3   6  17       99.01       93.83      2.60 o 
  -2   6  17       31.29       36.67      1.79 o 
  -1   6  17      142.10      125.26      4.25 o 
   0   6  17        2.28        3.03      0.93 o 
   1   6  17      145.64      139.08      3.06 o 
   2   6  17       32.00       31.48      1.51 o 
   3   6  17       99.32       89.31      3.11 o 
   4   6  17       33.93       33.65      2.00 o 
   5   6  17       13.99       19.16      2.53 o 
   6   6  17        3.32        2.69      1.25 o 
  -5   7  17       29.65       39.34      2.12 o 
  -4   7  17        7.25        9.55      1.75 o 
  -3   7  17        2.24        3.29      1.03 o 
  -2   7  17       35.01       32.41      1.80 o 
  -1   7  17       29.52       30.74      1.73 o 
   0   7  17       28.79       33.40      1.82 o 
   1   7  17       31.12       31.25      1.74 o 
   2   7  17       34.98       34.31      1.83 o 
   3   7  17        2.23        3.61      1.07 o 
   4   7  17        7.42        9.79      1.50 o 
   5   7  17       29.29       37.55      2.33 o 
  -4   8  17        5.72        6.47      1.63 o 
  -3   8  17       29.12       31.24      3.27 o 
  -2   8  17       40.09       43.35      2.38 o 
  -1   8  17       16.88       16.44      1.79 o 
   0   8  17        2.04        3.49      1.18 o 
   1   8  17       15.90       13.29      1.65 o 
   2   8  17       40.29       38.24      2.71 o 
   3   8  17       29.51       27.51      2.09 o 
   4   8  17        5.65        7.35      2.66 o 
  -2   9  17        5.60        8.84      1.57 o 
  -1   9  17       49.57       46.08      2.56 o 
   0   9  17        4.36        6.79      1.43 o 
   1   9  17       48.25       45.52      2.53 o 
   2   9  17        5.73        4.60      1.55 o 
   0   0  18       61.16       66.94      2.12 o 
   1   0  18       58.17       48.69      1.47 o 
   2   0  18        0.37        2.04      0.57 o 
   3   0  18     1526.02     1438.14     41.28 o 
   4   0  18        1.72        0.48      0.75 o 
   5   0  18       22.37       23.75      1.42 o 
   6   0  18        1.07        0.06      0.74 o 
   7   0  18        8.98       11.84      1.33 o 
   8   0  18        0.00        0.71      0.99 o 
  -8   1  18        6.17        8.51      2.45 o 
  -7   1  18       15.53       14.46      1.40 o 
  -6   1  18       29.32       28.49      1.61 o 
  -5   1  18       88.30       86.28      2.48 o 
  -4   1  18       11.33       13.53      1.17 o 
  -3   1  18      118.30      111.21      2.90 o 
  -2   1  18      272.46      283.16      3.95 o 
  -1   1  18      561.67      537.25      6.64 o 
   0   1  18        5.77        5.37      0.63 o 
   1   1  18      566.66      549.41      6.68 o 
   2   1  18      269.39      272.70      4.21 o 
   3   1  18      117.56      105.48      3.28 o 
   4   1  18       10.47       10.85      1.08 o 
   5   1  18       91.96       91.43      2.53 o 
   6   1  18       29.35       31.97      1.60 o 
   7   1  18       16.23       13.56      1.41 o 
   8   1  18        6.25       12.71      2.70 o 
  -7   2  18       25.05       25.76      1.94 o 
  -6   2  18       22.55       24.26      1.78 o 
  -5   2  18       59.42       57.49      2.28 o 
  -4   2  18       27.91       29.43      1.29 o 
  -3   2  18      181.85      174.89      2.83 o 
  -2   2  18       63.12       59.70      2.21 o 
  -1   2  18        9.00       10.37      0.74 o 
   0   2  18       76.21       66.55      1.52 o 
   1   2  18        7.87        8.83      0.87 o 
   2   2  18       60.64       54.99      1.57 o 
   3   2  18      174.98      156.80      4.08 o 
   4   2  18       28.01       30.80      1.47 o 
   5   2  18       61.46       61.78      2.61 o 
   6   2  18       22.86       23.06      2.07 o 
   7   2  18       25.74       24.93      1.61 o 
  -7   3  18       34.02       36.95      2.12 o 
  -6   3  18       25.90       24.06      1.81 o 
  -5   3  18      129.20      126.18      3.43 o 
  -4   3  18       58.99       55.99      1.91 o 
  -3   3  18       76.79       75.50      2.07 o 
  -2   3  18       89.32       91.86      2.26 o 
  -1   3  18      378.60      359.27      7.20 o 
   0   3  18       46.40       49.05      1.50 o 
   1   3  18      372.27      341.44     16.94 o 
   2   3  18       91.53       93.70      2.60 o 
   3   3  18       77.42       72.34      2.07 o 
   4   3  18       58.78       55.18      1.89 o 
   5   3  18      129.50      127.88      4.09 o 
   6   3  18       26.05       25.77      1.57 o 
   7   3  18       33.66       31.11      1.76 o 
  -7   4  18        6.03        6.17      1.29 o 
  -6   4  18        9.74       11.57      1.40 o 
  -5   4  18      101.05       96.30      3.39 o 
  -4   4  18       20.52       23.34      1.42 o 
  -3   4  18      131.97      135.83      3.65 o 
  -2   4  18      149.40      147.27      2.88 o 
  -1   4  18      307.41      282.67      4.88 o 
   0   4  18       17.75       20.58      1.25 o 
   1   4  18      306.61      296.44      4.83 o 
   2   4  18      150.67      146.75      3.03 o 
   3   4  18      131.46      129.86      3.27 o 
   4   4  18       21.46       20.60      1.59 o 
   5   4  18      100.72       97.33      2.98 o 
   6   4  18       10.06       10.82      1.26 o 
   7   4  18        5.75        4.10      1.26 o 
  -6   5  18       23.02       31.51      2.17 o 
  -5   5  18        8.46        5.47      1.31 o 
  -4   5  18       13.87       12.76      1.22 o 
  -3   5  18        3.32        3.21      0.84 o 
  -2   5  18       31.29       31.50      1.51 o 
  -1   5  18       93.92       83.66      2.57 o 
   0   5  18       72.78       70.05      2.32 o 
   1   5  18       90.34       84.58      2.31 o 
   2   5  18       30.72       28.95      1.56 o 
   3   5  18        3.74        2.23      0.95 o 
   4   5  18       13.55       13.56      1.36 o 
   5   5  18        8.78        8.69      1.25 o 
   6   5  18       22.35       29.44      2.20 o 
  -6   6  18        0.33        0.21      1.10 o 
  -5   6  18        8.87       10.29      1.41 o 
  -4   6  18       38.10       44.76      1.90 o 
  -3   6  18       22.51       23.21      1.75 o 
  -2   6  18       79.63       77.91      2.57 o 
  -1   6  18       36.26       34.84      1.77 o 
   0   6  18       77.04       78.11      2.55 o 
   1   6  18       37.53       37.59      1.81 o 
   2   6  18       82.19       79.08      2.95 o 
   3   6  18       22.90       24.34      1.85 o 
   4   6  18       37.06       38.82      3.22 o 
   5   6  18        8.45        9.20      1.47 o 
   6   6  18        0.35        0.07      1.12 o 
  -5   7  18        7.57        9.54      2.05 o 
  -4   7  18        3.05        3.59      1.12 o 
  -3   7  18        2.95        3.40      1.07 o 
  -2   7  18       45.17       44.51      2.06 o 
  -1   7  18       92.41       82.54      2.75 o 
   0   7  18       94.91       97.40      3.15 o 
   1   7  18       93.87       84.86      2.75 o 
   2   7  18       45.88       42.28      2.03 o 
   3   7  18        2.95        3.13      1.06 o 
   4   7  18        3.06        3.03      1.20 o 
   5   7  18        7.49        7.88      1.51 o 
  -4   8  18       35.87       37.80      2.54 o 
  -3   8  18        3.79        3.03      1.30 o 
  -2   8  18       19.53       23.42      2.11 o 
  -1   8  18       15.23       17.01      1.81 o 
   0   8  18       10.02        9.27      1.46 o 
   1   8  18       15.49       15.06      1.75 o 
   2   8  18       19.59       27.01      3.02 o 
   3   8  18        3.85        2.28      1.17 o 
   4   8  18       35.65       37.32      2.44 o 
  -1   9  18       17.11       16.29      1.94 o 
   0   9  18       10.14       13.96      2.57 o 
   1   9  18       16.86       19.38      2.04 o 
   1   0  19       44.51       36.15      1.15 o 
   2   0  19       64.39       65.09      2.49 o 
   3   0  19       30.30       32.71      1.53 o 
   4   0  19        0.10       -0.38      0.70 o 
   5   0  19        2.12        1.30      0.84 o 
   6   0  19        1.37        1.74      0.83 o 
   7   0  19       14.32       17.33      1.54 o 
  -7   1  19       17.85       18.22      1.57 o 
  -6   1  19        2.85        3.27      0.92 o 
  -5   1  19       36.98       39.00      1.95 o 
  -4   1  19      105.58      102.79      2.61 o 
  -3   1  19      136.23      130.79      2.87 o 
  -2   1  19      431.88      423.27      5.55 o 
  -1   1  19      156.90      157.78      2.61 o 
   0   1  19      341.80      312.05      4.27 o 
   1   1  19      159.97      157.85      2.63 o 
   2   1  19      426.81      430.42      6.43 o 
   3   1  19      130.61      120.48      2.80 o 
   4   1  19      104.98      101.18      2.60 o 
   5   1  19       35.67       36.07      1.65 o 
   6   1  19        3.05        2.81      0.89 o 
   7   1  19       17.78       17.65      1.54 o 
  -7   2  19       16.13       15.44      1.66 o 
  -6   2  19       19.58       20.26      1.68 o 
  -5   2  19       11.76       11.38      1.32 o 
  -4   2  19      246.35      235.94      4.94 o 
  -3   2  19       58.54       56.45      2.14 o 
  -2   2  19      158.37      147.90      2.57 o 
  -1   2  19      548.01      534.34      7.14 o 
   0   2  19       46.58       53.34      1.40 o 
   1   2  19      539.03      538.62      7.71 o 
   2   2  19      159.83      148.32      3.50 o 
   3   2  19       59.63       57.88      2.03 o 
   4   2  19      247.49      243.95      7.03 o 
   5   2  19       12.33        9.69      1.13 o 
   6   2  19       19.86       18.89      1.47 o 
   7   2  19       16.57       14.62      1.45 o 
  -7   3  19       17.92       21.50      1.93 o 
  -6   3  19       41.30       39.26      2.04 o 
  -5   3  19       19.63       21.34      1.70 o 
  -4   3  19       96.80       92.76      3.10 o 
  -3   3  19       71.78       66.49      1.85 o 
  -2   3  19       43.02       43.48      1.49 o 
  -1   3  19      150.52      140.85      4.16 o 
   0   3  19       24.65       27.08      1.19 o 
   1   3  19      146.88      144.52      2.97 o 
   2   3  19       43.73       45.02      1.44 o 
   3   3  19       67.60       63.83      1.97 o 
   4   3  19       94.49       86.56      2.43 o 
   5   3  19       19.55       21.37      1.48 o 
   6   3  19       41.78       35.41      1.77 o 
   7   3  19       18.34       20.51      1.66 o 
  -7   4  19        4.73        6.49      1.76 o 
  -6   4  19       26.17       23.56      1.85 o 
  -5   4  19       57.21       58.58      2.38 o 
  -4   4  19       42.73       46.03      1.89 o 
  -3   4  19       41.70       39.46      1.51 o 
  -2   4  19       42.57       41.91      1.51 o 
  -1   4  19        0.33        0.78      0.62 o 
   0   4  19        2.10        1.21      0.69 o 
   1   4  19        0.17        0.62      0.67 o 
   2   4  19       41.87       38.74      1.56 o 
   3   4  19       40.50       34.25      1.74 o 
   4   4  19       42.39       38.94      1.90 o 
   5   4  19       57.71       59.85      2.36 o 
   6   4  19       25.70       27.85      1.94 o 
   7   4  19        4.47        3.85      2.05 o 
  -6   5  19       29.61       27.12      2.21 o 
  -5   5  19        0.21       -0.97      0.97 o 
  -4   5  19       25.86       28.21      1.84 o 
  -3   5  19       34.62       38.03      2.07 o 
  -2   5  19       73.54       69.20      2.19 o 
  -1   5  19       45.68       44.08      2.95 o 
   0   5  19       48.30       46.82      1.94 o 
   1   5  19       47.78       47.05      2.07 o 
   2   5  19       74.96       73.82      2.70 o 
   3   5  19       35.33       35.00      1.96 o 
   4   5  19       27.27       26.59      1.86 o 
   5   5  19        0.17       -0.62      0.91 o 
   6   5  19       29.48       32.37      2.30 o 
  -5   6  19        3.60        5.77      1.22 o 
  -4   6  19        0.44       -0.37      0.81 o 
  -3   6  19       20.45       19.87      1.67 o 
  -2   6  19       38.02       36.44      2.35 o 
  -1   6  19       14.10       15.84      1.47 o 
   0   6  19      197.11      182.08      4.20 o 
   1   6  19       14.32       14.25      1.38 o 
   2   6  19       39.31       37.43      1.85 o 
   3   6  19       20.81       22.65      1.83 o 
   4   6  19        0.53       -0.17      1.00 o 
   5   6  19        3.66        3.91      1.27 o 
  -4   7  19       18.06       19.85      1.78 o 
  -3   7  19       20.42       20.38      1.73 o 
  -2   7  19       17.23       17.53      1.75 o 
  -1   7  19       26.17       27.71      1.77 o 
   0   7  19       72.97       72.18      2.58 o 
   1   7  19       26.90       27.42      1.73 o 
   2   7  19       17.11       15.46      1.79 o 
   3   7  19       20.46       22.28      1.73 o 
   4   7  19       18.35       19.25      1.83 o 
  -3   8  19       14.35       19.12      2.40 o 
  -2   8  19        8.84       11.17      1.64 o 
  -1   8  19        8.25        7.13      1.42 o 
   0   8  19       87.57       86.26      3.36 o 
   1   8  19        7.89        7.26      1.44 o 
   2   8  19        9.34        9.30      1.86 o 
   3   8  19       14.27       17.21      2.30 o 
   0   9  19        0.05        0.11      1.60 o 
   0   0  20      145.19      136.11      4.74 o 
   1   0  20        1.86        1.75      0.57 o 
   2   0  20      349.67      336.86      5.03 o 
   3   0  20      133.46      129.01      2.93 o 
   4   0  20       41.10       43.64      1.72 o 
   5   0  20        6.38        6.27      0.97 o 
   6   0  20       27.43       28.35      1.84 o 
   7   0  20        1.31        1.31      0.94 o 
  -7   1  20        3.61        1.87      1.18 o 
  -6   1  20        2.30        3.16      0.89 o 
  -5   1  20        1.32        1.58      0.79 o 
  -4   1  20       60.34       59.06      2.04 o 
  -3   1  20        5.73        6.82      0.93 o 
  -2   1  20      318.10      294.76      7.35 o 
  -1   1  20       17.87       18.59      1.06 o 
   0   1  20       12.17       11.62      1.02 o 
   1   1  20       17.69       18.52      0.99 o 
   2   1  20      306.83      298.94      4.56 o 
   3   1  20        6.09        7.69      0.95 o 
   4   1  20       64.27       62.40      2.04 o 
   5   1  20        1.31        1.33      0.81 o 
   6   1  20        2.37        1.73      0.86 o 
   7   1  20        3.61        2.44      1.01 o 
  -7   2  20        6.34        5.43      1.30 o 
  -6   2  20       16.87       17.86      1.73 o 
  -5   2  20      114.89      112.45      3.25 o 
  -4   2  20       38.58       36.62      1.83 o 
  -3   2  20       12.01       15.43      1.07 o 
  -2   2  20       49.14       47.02      1.51 o 
  -1   2  20       36.25       33.69      1.21 o 
   0   2  20      390.76      369.33      8.25 o 
   1   2  20       37.10       35.93      1.31 o 
   2   2  20       46.24       44.05      1.45 o 
   3   2  20       12.18       13.64      1.16 o 
   4   2  20       37.87       36.03      1.61 o 
   5   2  20      114.24      109.30      2.89 o 
   6   2  20       15.93       15.14      1.42 o 
   7   2  20        6.34        5.74      1.14 o 
  -7   3  20        4.49        5.65      1.34 o 
  -6   3  20       13.64       14.78      1.65 o 
  -5   3  20       60.24       64.65      2.48 o 
  -4   3  20       46.04       58.36      3.07 o 
  -3   3  20      151.14      139.45      2.85 o 
  -2   3  20      129.11      111.67      2.45 o 
  -1   3  20        5.65        6.41      0.81 o 
   0   3  20      249.82      252.44      5.24 o 
   1   3  20        6.12        5.49      0.83 o 
   2   3  20      128.17      114.99      2.89 o 
   3   3  20      148.94      137.06      3.05 o 
   4   3  20       46.80       52.01      1.93 o 
   5   3  20       60.70       60.88      2.16 o 
   6   3  20       13.53       14.53      1.73 o 
   7   3  20        4.48        3.04      1.08 o 
  -6   4  20       23.41       23.34      1.90 o 
  -5   4  20       35.26       33.56      3.07 o 
  -4   4  20       27.39       27.75      1.54 o 
  -3   4  20       20.50       19.76      1.27 o 
  -2   4  20       14.22       14.93      1.11 o 
  -1   4  20       52.25       49.28      1.60 o 
   0   4  20       23.81       18.82      1.23 o 
   1   4  20       53.08       50.76      1.73 o 
   2   4  20       15.31       14.73      1.33 o 
   3   4  20       20.45       21.64      1.64 o 
   4   4  20       26.82       26.66      1.69 o 
   5   4  20       34.23       29.07      1.83 o 
   6   4  20       24.68       26.44      2.00 o 
  -6   5  20        1.92        4.52      1.39 o 
  -5   5  20        3.97        5.92      1.23 o 
  -4   5  20       24.74       26.55      1.89 o 
  -3   5  20       54.17       54.72      1.99 o 
  -2   5  20        5.53        5.56      0.94 o 
  -1   5  20       40.49       36.01      1.77 o 
   0   5  20       13.15       13.55      1.32 o 
   1   5  20       39.64       39.97      1.83 o 
   2   5  20        5.87        4.62      1.31 o 
   3   5  20       55.05       51.69      2.90 o 
   4   5  20       24.50       27.90      1.89 o 
   5   5  20        3.62        4.61      1.24 o 
   6   5  20        1.85        1.18      1.13 o 
  -5   6  20        8.84        8.94      1.46 o 
  -4   6  20       11.94       13.75      1.52 o 
  -3   6  20        1.40        0.33      0.93 o 
  -2   6  20       14.66       16.60      1.52 o 
  -1   6  20       60.18       58.45      2.28 o 
   0   6  20        9.24        6.77      1.18 o 
   1   6  20       61.21       57.62      2.25 o 
   2   6  20       14.97       16.80      1.53 o 
   3   6  20        1.42        1.90      1.02 o 
   4   6  20       12.08       13.87      1.71 o 
   5   6  20        8.93       11.49      1.68 o 
  -4   7  20        4.90        5.75      1.42 o 
  -3   7  20       28.51       33.46      1.91 o 
  -2   7  20        1.04        1.99      1.02 o 
  -1   7  20       62.25       59.70      2.57 o 
   0   7  20        1.32        2.81      1.02 o 
   1   7  20       61.23       60.35      2.39 o 
   2   7  20        1.05        1.77      1.15 o 
   3   7  20       29.46       30.72      1.92 o 
   4   7  20        5.08        5.28      1.25 o 
  -3   8  20        5.83        7.30      2.62 o 
  -2   8  20        5.59        6.53      1.43 o 
  -1   8  20       50.31       53.40      2.72 o 
   0   8  20        0.55        0.56      1.28 o 
   1   8  20       50.94       44.33      3.68 o 
   2   8  20        5.52        3.88      1.47 o 
   3   8  20        5.75        7.02      2.23 o 
   1   0  21       60.80       65.90      1.68 o 
   2   0  21       28.38       28.89      1.30 o 
   3   0  21       14.76       15.33      1.44 o 
   4   0  21       27.38       27.60      1.48 o 
   5   0  21        1.57        1.73      0.83 o 
   6   0  21        0.94        2.20      0.90 o 
   7   0  21        7.21        5.98      1.22 o 
  -7   1  21        1.67        4.17      1.24 o 
  -6   1  21       15.36       14.03      1.60 o 
  -5   1  21        6.27        4.80      0.92 o 
  -4   1  21       51.11       48.82      1.85 o 
  -3   1  21       44.25       43.47      1.67 o 
  -2   1  21        8.37       10.31      0.84 o 
  -1   1  21        7.22        6.60      0.84 o 
   0   1  21      386.27      356.60      4.86 o 
   1   1  21        7.17        7.61      0.78 o 
   2   1  21        8.23        9.93      0.93 o 
   3   1  21       45.99       41.13      1.65 o 
   4   1  21       52.41       48.27      1.84 o 
   5   1  21        6.27        6.68      1.02 o 
   6   1  21       15.67       15.86      1.67 o 
   7   1  21        1.60        1.85      0.93 o 
  -7   2  21        3.66        4.17      1.29 o 
  -6   2  21        3.00        2.52      1.11 o 
  -5   2  21        2.28        2.27      0.92 o 
  -4   2  21       15.70       14.20      1.45 o 
  -3   2  21      168.19      166.71      3.49 o 
  -2   2  21        2.72        1.37      0.63 o 
  -1   2  21       85.73       75.30      1.95 o 
   0   2  21       62.00       54.29      1.48 o 
   1   2  21       82.15       77.24      1.92 o 
   2   2  21        3.19        2.86      0.70 o 
   3   2  21      167.74      170.63      4.08 o 
   4   2  21       15.30       14.67      1.27 o 
   5   2  21        2.70        1.50      0.83 o 
   6   2  21        2.90        3.48      0.96 o 
   7   2  21        3.56        3.04      1.02 o 
  -6   3  21        3.40        0.90      1.33 o 
  -5   3  21       31.90       32.80      1.93 o 
  -4   3  21       24.58       23.19      1.71 o 
  -3   3  21       55.64       51.38      2.57 o 
  -2   3  21       24.98       23.29      1.22 o 
  -1   3  21       33.42       28.80      1.27 o 
   0   3  21        7.06        6.83      0.97 o 
   1   3  21       35.43       30.94      1.39 o 
   2   3  21       25.75       23.20      1.46 o 
   3   3  21       55.75       55.02      2.10 o 
   4   3  21       24.09       22.18      1.71 o 
   5   3  21       33.11       32.64      1.73 o 
   6   3  21        3.23        3.52      1.19 o 
  -6   4  21       25.00       24.91      1.99 o 
  -5   4  21       64.54       71.54      2.70 o 
  -4   4  21       59.87       57.98      2.15 o 
  -3   4  21       27.63       28.83      1.99 o 
  -2   4  21       42.78       43.32      1.57 o 
  -1   4  21        9.78        9.18      0.94 o 
   0   4  21       61.02       56.64      1.88 o 
   1   4  21       10.78       11.05      1.08 o 
   2   4  21       42.98       46.58      1.88 o 
   3   4  21       28.63       25.53      1.62 o 
   4   4  21       59.16       56.91      2.30 o 
   5   4  21       64.43       68.04      2.62 o 
   6   4  21       25.25       23.59      2.09 o 
  -5   5  21       13.55       14.83      2.07 o 
  -4   5  21       14.76       16.07      1.62 o 
  -3   5  21        8.24        8.56      1.11 o 
  -2   5  21        9.69        9.10      1.08 o 
  -1   5  21       14.96       17.04      1.46 o 
   0   5  21        0.47        1.03      0.83 o 
   1   5  21       14.42       13.69      1.76 o 
   2   5  21        9.27        9.54      1.35 o 
   3   5  21        8.13       10.11      1.46 o 
   4   5  21       14.20       13.61      1.65 o 
   5   5  21       13.62       15.57      1.84 o 
  -5   6  21        3.96        4.26      1.36 o 
  -4   6  21        6.19        6.72      1.29 o 
  -3   6  21       20.57       21.57      1.82 o 
  -2   6  21       21.61       24.18      1.66 o 
  -1   6  21       23.49       24.85      1.66 o 
   0   6  21       64.03       59.99      2.36 o 
   1   6  21       24.03       24.56      1.65 o 
   2   6  21       22.23       20.08      1.87 o 
   3   6  21       20.24       17.71      1.82 o 
   4   6  21        6.43        6.86      1.61 o 
   5   6  21        3.91        4.31      1.32 o 
  -4   7  21       19.14       18.70      2.04 o 
  -3   7  21        2.85        2.23      1.02 o 
  -2   7  21       30.12       32.69      2.42 o 
  -1   7  21       16.33       12.96      1.47 o 
   0   7  21       33.98       36.79      1.97 o 
   1   7  21       15.94       19.67      1.63 o 
   2   7  21       29.88       30.45      2.13 o 
   3   7  21        2.95        0.70      1.11 o 
   4   7  21       18.81       20.46      1.94 o 
  -2   8  21        1.39        2.00      1.26 o 
  -1   8  21        2.93        2.07      1.26 o 
   0   8  21        9.96        9.05      1.62 o 
   1   8  21        3.06        4.66      1.65 o 
   2   8  21        1.48       -1.25      1.25 o 
   0   0  22       93.52       71.97      2.45 o 
   1   0  22      255.60      233.00      3.60 o 
   2   0  22       24.66       25.41      1.23 o 
   3   0  22        2.58        2.43      0.81 o 
   4   0  22        1.13        0.83      0.77 o 
   5   0  22       17.79       17.84      1.95 o 
   6   0  22        1.59        1.55      0.94 o 
   7   0  22        0.84        0.19      1.07 o 
  -7   1  22        3.74        7.99      3.64 o 
  -6   1  22        3.93        2.85      1.10 o 
  -5   1  22       27.32       26.52      1.80 o 
  -4   1  22       13.21       13.50      1.25 o 
  -3   1  22        0.08        0.87      0.70 o 
  -2   1  22       28.80       25.71      1.40 o 
  -1   1  22      224.22      206.87      4.70 o 
   0   1  22       61.30       60.09      1.59 o 
   1   1  22      223.20      214.58      3.64 o 
   2   1  22       28.54       26.28      1.24 o 
   3   1  22        0.06       -0.37      0.71 o 
   4   1  22       13.63       12.50      1.20 o 
   5   1  22       26.40       24.66      1.93 o 
   6   1  22        3.81        5.56      1.06 o 
   7   1  22        3.91        3.98      3.06 o 
  -6   2  22        0.95        2.09      1.01 o 
  -5   2  22        7.53        7.07      1.25 o 
  -4   2  22       36.59       38.89      1.92 o 
  -3   2  22       31.30       30.57      1.72 o 
  -2   2  22      113.61      109.37      2.45 o 
  -1   2  22       38.01       33.44      1.37 o 
   0   2  22       95.69       91.90      3.33 o 
   1   2  22       39.77       36.67      1.44 o 
   2   2  22      115.30      113.56      2.72 o 
   3   2  22       30.57       31.36      1.53 o 
   4   2  22       36.81       35.09      1.65 o 
   5   2  22        7.62        8.87      1.15 o 
   6   2  22        1.03       -0.11      0.96 o 
  -6   3  22        5.84        7.76      1.32 o 
  -5   3  22        2.89        1.41      0.97 o 
  -4   3  22       36.28       38.80      2.84 o 
  -3   3  22        7.83        9.61      1.11 o 
  -2   3  22        3.52        3.13      0.79 o 
  -1   3  22       12.11       13.52      1.06 o 
   0   3  22        0.04        0.36      0.76 o 
   1   3  22       12.27       14.34      1.16 o 
   2   3  22        3.19        4.66      0.97 o 
   3   3  22        7.94        8.59      1.21 o 
   4   3  22       36.58       39.18      2.49 o 
   5   3  22        3.16        5.33      1.13 o 
   6   3  22        6.16        7.47      1.31 o 
  -6   4  22        2.97        3.22      1.24 o 
  -5   4  22        3.66        4.76      1.18 o 
  -4   4  22       45.67       48.19      2.19 o 
  -3   4  22       73.81       72.48      2.20 o 
  -2   4  22       30.18       28.63      1.36 o 
  -1   4  22        0.52       -0.20      0.64 o 
   0   4  22        0.19        0.90      0.72 o 
   1   4  22        0.61        0.42      0.75 o 
   2   4  22       28.27       29.20      1.82 o 
   3   4  22       75.53       73.38      3.05 o 
   4   4  22       45.13       44.11      2.09 o 
   5   4  22        3.81        5.30      1.21 o 
   6   4  22        3.08        3.65      1.21 o 
  -5   5  22       25.38       26.20      2.64 o 
  -4   5  22        0.39        1.99      0.98 o 
  -3   5  22        1.44        0.02      1.10 o 
  -2   5  22       13.28       13.17      1.27 o 
  -1   5  22        0.12        0.55      0.82 o 
   0   5  22      100.40       97.00      3.71 o 
   1   5  22        0.12        0.88      0.79 o 
   2   5  22       12.83       15.87      1.64 o 
   3   5  22        1.35        2.61      1.07 o 
   4   5  22        0.36        0.33      1.02 o 
   5   5  22       25.49       23.31      2.26 o 
  -4   6  22       16.74       17.55      1.78 o 
  -3   6  22        4.22        6.01      1.07 o 
  -2   6  22       30.59       30.60      1.80 o 
  -1   6  22        7.27        6.84      1.11 o 
   0   6  22        1.68        0.48      1.00 o 
   1   6  22        7.59        8.31      1.32 o 
   2   6  22       31.37       32.24      2.56 o 
   3   6  22        4.21        4.59      1.23 o 
   4   6  22       16.76       21.49      2.09 o 
  -3   7  22        1.12       -0.31      0.98 o 
  -2   7  22        7.62        5.62      1.81 o 
  -1   7  22        0.37       -0.18      0.94 o 
   0   7  22       30.07       28.03      2.85 o 
   1   7  22        0.37        2.14      1.18 o 
   2   7  22        7.20        4.17      1.65 o 
   3   7  22        1.15        0.98      1.26 o 
  -1   8  22        1.73        1.98      1.22 o 
   0   8  22        1.05        1.86      1.22 o 
   1   8  22        1.79        0.54      1.35 o 
   1   0  23       98.86       94.46      2.74 o 
   2   0  23       30.35       26.38      1.26 o 
   3   0  23       30.61       29.40      1.88 o 
   4   0  23       44.56       48.57      1.91 o 
   5   0  23        5.97        7.28      1.13 o 
   6   0  23        1.03        0.52      0.90 o 
  -6   1  23       20.64       20.92      1.90 o 
  -5   1  23       15.79       17.04      1.68 o 
  -4   1  23       13.25       14.14      1.43 o 
  -3   1  23       36.23       40.45      1.67 o 
  -2   1  23       11.88        9.47      0.97 o 
  -1   1  23       23.64       25.01      1.21 o 
   0   1  23      190.33      182.86      3.08 o 
   1   1  23       24.49       25.58      1.25 o 
   2   1  23       10.77        8.55      1.03 o 
   3   1  23       35.78       35.65      1.61 o 
   4   1  23       13.02       12.64      1.44 o 
   5   1  23       15.91       15.38      1.41 o 
   6   1  23       21.26       21.06      1.62 o 
  -6   2  23        5.97        3.74      1.23 o 
  -5   2  23       12.08       14.68      1.55 o 
  -4   2  23       10.67        9.01      1.45 o 
  -3   2  23       35.20       33.71      1.82 o 
  -2   2  23       97.09       92.23      3.05 o 
  -1   2  23       57.11       54.35      1.75 o 
   0   2  23       61.30       54.76      1.86 o 
   1   2  23       58.57       56.71      1.89 o 
   2   2  23       98.64      100.49      2.55 o 
   3   2  23       35.46       34.97      1.60 o 
   4   2  23       10.84       10.70      1.19 o 
   5   2  23       11.62       11.88      1.40 o 
   6   2  23        5.96        5.89      1.14 o 
  -6   3  23       16.85       16.13      1.73 o 
  -5   3  23       13.19       19.01      4.49 o 
  -4   3  23       33.09       31.99      1.96 o 
  -3   3  23       30.48       30.96      1.90 o 
  -2   3  23       33.61       31.14      1.40 o 
  -1   3  23      123.44      118.04      2.63 o 
   0   3  23        4.88        5.82      1.07 o 
   1   3  23      120.85      117.29      2.81 o 
   2   3  23       34.50       33.17      2.80 o 
   3   3  23       30.75       28.93      1.67 o 
   4   3  23       32.78       29.96      1.81 o 
   5   3  23       12.89       12.62      1.67 o 
   6   3  23       16.27       17.53      1.84 o 
  -5   4  23        3.53        3.94      1.20 o 
  -4   4  23       47.27       51.40      2.35 o 
  -3   4  23       43.47       43.13      1.84 o 
  -2   4  23       15.03       15.65      1.19 o 
  -1   4  23       19.56       20.63      1.30 o 
   0   4  23        9.20        8.64      1.10 o 
   1   4  23       19.63       21.12      1.54 o 
   2   4  23       14.13       15.56      1.40 o 
   3   4  23       42.46       40.97      2.50 o 
   4   4  23       48.55       49.17      2.26 o 
   5   4  23        3.42        1.70      1.33 o 
  -5   5  23        8.89       10.32      2.88 o 
  -4   5  23        4.05        3.88      1.25 o 
  -3   5  23       21.89       22.91      1.62 o 
  -2   5  23       14.29       15.22      1.34 o 
  -1   5  23       22.41       20.11      1.57 o 
   0   5  23        1.59        1.68      0.93 o 
   1   5  23       22.62       21.86      2.44 o 
   2   5  23       14.33       14.22      2.26 o 
   3   5  23       22.25       25.02      2.00 o 
   4   5  23        4.31        3.10      1.18 o 
   5   5  23        8.94        8.49      1.56 o 
  -4   6  23        8.16        5.64      1.31 o 
  -3   6  23       10.31       11.12      2.22 o 
  -2   6  23        0.90        2.89      1.19 o 
  -1   6  23        4.80        6.82      1.18 o 
   0   6  23       12.75       15.31      1.51 o 
   1   6  23        5.08        6.95      1.36 o 
   2   6  23        0.78        0.46      1.11 o 
   3   6  23       10.23        9.91      1.81 o 
   4   6  23        8.13        5.17      1.76 o 
  -2   7  23        8.25        9.97      1.44 o 
  -1   7  23       27.02       27.05      1.93 o 
   0   7  23        7.33       10.24      1.44 o 
   1   7  23       27.33       28.93      2.16 o 
   2   7  23        8.25        6.97      1.47 o 
   0   0  24       43.63       41.63      2.03 o 
   1   0  24       31.78       30.70      1.35 o 
   2   0  24       55.14       51.78      1.71 o 
   3   0  24        9.09       11.47      1.21 o 
   4   0  24        1.89        1.58      0.83 o 
   5   0  24        0.50        0.66      0.93 o 
   6   0  24       26.78       29.39      1.81 o 
  -6   1  24        6.71        7.90      1.42 o 
  -5   1  24        5.54        4.99      1.20 o 
  -4   1  24       63.43       67.89      2.55 o 
  -3   1  24        6.07        7.22      1.20 o 
  -2   1  24       83.94       85.12      2.19 o 
  -1   1  24       17.81       18.01      1.18 o 
   0   1  24        1.32        1.83      0.66 o 
   1   1  24       19.04       21.38      1.21 o 
   2   1  24       84.32       83.69      2.39 o 
   3   1  24        6.26        7.37      1.03 o 
   4   1  24       63.44       60.72      2.56 o 
   5   1  24        5.88        6.18      1.11 o 
   6   1  24        6.68        7.50      1.18 o 
  -6   2  24       29.85       30.51      3.25 o 
  -5   2  24       15.30       17.05      3.48 o 
  -4   2  24        2.96        2.97      1.08 o 
  -3   2  24       14.73       17.36      1.58 o 
  -2   2  24       25.12       26.56      1.31 o 
  -1   2  24        3.26        3.48      0.92 o 
   0   2  24      259.73      238.14      4.47 o 
   1   2  24        3.22        2.87      0.85 o 
   2   2  24       25.82       27.96      1.63 o 
   3   2  24       14.66       14.19      1.29 o 
   4   2  24        2.75        2.04      0.89 o 
   5   2  24       15.25       16.76      1.48 o 
   6   2  24       29.95       35.37      1.91 o 
  -5   3  24        6.96       10.97      1.47 o 
  -4   3  24       64.06       67.35      3.73 o 
  -3   3  24       17.41       16.79      1.58 o 
  -2   3  24       93.65       85.76      2.29 o 
  -1   3  24       32.35       28.84      1.40 o 
   0   3  24       19.70       20.06      1.40 o 
   1   3  24       31.59       30.61      2.57 o 
   2   3  24       95.14       89.67      3.23 o 
   3   3  24       18.01       19.23      1.62 o 
   4   3  24       64.69       71.43      3.07 o 
   5   3  24        7.02        6.57      1.29 o 
  -5   4  24        4.18        3.58      1.34 o 
  -4   4  24       32.61       35.03      2.09 o 
  -3   4  24        3.94        2.83      0.95 o 
  -2   4  24        8.98        9.25      1.05 o 
  -1   4  24       29.59       29.30      1.41 o 
   0   4  24       26.34       26.26      1.49 o 
   1   4  24       28.51       28.22      1.66 o 
   2   4  24        8.48        8.73      1.20 o 
   3   4  24        4.11        5.23      1.14 o 
   4   4  24       32.38       33.35      1.92 o 
   5   4  24        4.45        2.67      1.18 o 
  -4   5  24        5.13        7.21      1.45 o 
  -3   5  24       35.71       34.18      1.99 o 
  -2   5  24       30.05       32.90      1.70 o 
  -1   5  24        4.65        4.76      1.02 o 
   0   5  24        0.21        1.11      1.02 o 
   1   5  24        5.05        6.83      1.70 o 
   2   5  24       29.83       36.01      2.55 o 
   3   5  24       34.70       32.92      2.22 o 
   4   5  24        5.04        7.21      1.39 o 
  -3   6  24        7.28        5.76      1.24 o 
  -2   6  24       34.03       36.95      2.03 o 
  -1   6  24       56.70       57.99      2.42 o 
   0   6  24       16.45       18.63      1.66 o 
   1   6  24       56.77       58.37      2.77 o 
   2   6  24       34.79       32.44      2.70 o 
   3   6  24        7.26        5.37      1.63 o 
  -1   7  24       15.06       15.49      1.60 o 
   0   7  24        7.81        9.86      1.40 o 
   1   7  24       15.16       14.67      1.82 o 
   1   0  25      123.64      121.98      2.69 o 
   2   0  25        5.83        6.51      1.00 o 
   3   0  25        4.27        4.02      1.22 o 
   4   0  25       19.27       18.21      1.50 o 
   5   0  25        9.26       10.29      1.71 o 
   6   0  25        0.42        1.00      1.24 o 
  -5   1  25       51.12       59.12      2.85 o 
  -4   1  25        0.73        1.66      1.05 o 
  -3   1  25      128.28      123.84      3.48 o 
  -2   1  25       16.42       14.42      1.28 o 
  -1   1  25       76.84       73.95      1.88 o 
   0   1  25        0.86        2.12      0.74 o 
   1   1  25       76.49       74.07      2.22 o 
   2   1  25       16.86       18.01      1.35 o 
   3   1  25      127.74      122.05      3.12 o 
   4   1  25        0.80        1.06      0.90 o 
   5   1  25       51.96       57.19      2.28 o 
  -5   2  25       44.01       47.07      3.35 o 
  -4   2  25       11.40       12.91      1.51 o 
  -3   2  25        6.84        9.53      1.34 o 
  -2   2  25        0.98        2.33      0.81 o 
  -1   2  25       54.33       52.82      1.77 o 
   0   2  25      103.75      109.19      2.81 o 
   1   2  25       53.88       52.14      2.13 o 
   2   2  25        0.89        0.54      0.83 o 
   3   2  25        6.84       10.97      1.33 o 
   4   2  25       11.37       11.75      1.41 o 
   5   2  25       44.73       45.84      2.26 o 
  -5   3  25       25.45       26.37      2.49 o 
  -4   3  25        3.50        3.64      1.13 o 
  -3   3  25       36.39       40.83      2.04 o 
  -2   3  25       21.04       22.48      1.32 o 
  -1   3  25       11.95       10.57      1.07 o 
   0   3  25        0.11        1.25      0.78 o 
   1   3  25       12.27       12.01      1.33 o 
   2   3  25       20.43       19.32      1.57 o 
   3   3  25       37.51       39.56      2.00 o 
   4   3  25        3.22        5.77      1.18 o 
   5   3  25       25.41       27.16      2.03 o 
  -4   4  25        1.72        1.48      1.22 o 
  -3   4  25        1.30       -0.71      1.20 o 
  -2   4  25       32.20       33.71      1.55 o 
  -1   4  25       63.45       64.78      2.57 o 
   0   4  25       11.46       10.91      1.18 o 
   1   4  25       63.27       62.26      2.65 o 
   2   4  25       32.19       31.92      2.81 o 
   3   4  25        1.24        0.76      0.92 o 
   4   4  25        1.90        3.69      1.16 o 
  -4   5  25        9.27        9.78      2.04 o 
  -3   5  25       50.50       51.88      2.37 o 
  -2   5  25       17.57       19.21      1.90 o 
  -1   5  25       21.73       24.38      1.73 o 
   0   5  25        0.68        0.05      0.90 o 
   1   5  25       21.33       23.54      2.01 o 
   2   5  25       17.39       17.51      2.29 o 
   3   5  25       50.55       54.30      3.19 o 
   4   5  25        9.39        8.42      1.55 o 
  -3   6  25        0.41       -0.78      1.64 o 
  -2   6  25        7.68        4.45      1.18 o 
  -1   6  25       18.82       23.84      2.85 o 
   0   6  25       47.52       53.12      2.43 o 
   1   6  25       18.76       19.82      2.03 o 
   2   6  25        7.64        8.60      1.62 o 
   3   6  25        0.44       -1.80      1.80 o 
   0   0  26       77.05       72.31      3.15 o 
   1   0  26       32.57       36.34      1.52 o 
   2   0  26       18.50       21.15      2.24 o 
   3   0  26      103.84      113.41      3.35 o 
   4   0  26        5.10        5.20      1.04 o 
   5   0  26       43.16       47.94      2.59 o 
  -5   1  26        5.11        5.18      1.30 o 
  -4   1  26       45.12       50.50      2.74 o 
  -3   1  26       10.38       13.95      1.50 o 
  -2   1  26       83.74       79.60      2.73 o 
  -1   1  26       29.96       33.01      1.64 o 
   0   1  26        2.71        2.22      0.82 o 
   1   1  26       28.92       33.87      1.46 o 
   2   1  26       83.12       80.01      2.42 o 
   3   1  26       10.35       12.45      1.32 o 
   4   1  26       45.90       51.27      2.32 o 
   5   1  26        5.08        6.00      1.16 o 
  -5   2  26        0.46       -0.24      1.01 o 
  -4   2  26       10.12        8.49      1.42 o 
  -3   2  26       15.94       16.90      1.65 o 
  -2   2  26       11.29       10.98      1.21 o 
  -1   2  26       21.60       18.82      1.27 o 
   0   2  26       65.05       69.13      2.24 o 
   1   2  26       22.22       22.51      1.58 o 
   2   2  26       10.64       11.12      1.32 o 
   3   2  26       15.85       18.65      1.91 o 
   4   2  26       10.20       11.10      1.44 o 
   5   2  26        0.49        1.36      1.03 o 
  -4   3  26       44.78       44.88      2.33 o 
  -3   3  26        3.71        1.76      1.29 o 
  -2   3  26       11.70       11.84      1.25 o 
  -1   3  26       18.53       20.76      1.34 o 
   0   3  26       17.45       18.93      1.43 o 
   1   3  26       18.75       20.38      1.64 o 
   2   3  26       11.56       13.52      1.65 o 
   3   3  26        3.61        4.03      1.20 o 
   4   3  26       45.31       49.54      2.32 o 
  -4   4  26        0.89        1.23      1.22 o 
  -3   4  26       18.27       22.70      2.10 o 
  -2   4  26       60.48       64.73      2.27 o 
  -1   4  26       12.41       13.75      1.29 o 
   0   4  26       40.53       41.44      2.09 o 
   1   4  26       12.32       15.29      1.74 o 
   2   4  26       60.23       65.88      3.67 o 
   3   4  26       18.14       21.63      1.82 o 
   4   4  26        1.05        0.28      1.10 o 
  -3   5  26       15.93       16.24      1.66 o 
  -2   5  26       27.93       32.96      2.84 o 
  -1   5  26        2.70        2.87      1.26 o 
   0   5  26       25.75       28.64      1.88 o 
   1   5  26        2.89        1.95      1.13 o 
   2   5  26       27.69       29.20      2.57 o 
   3   5  26       15.73       13.60      2.09 o 
  -2   6  26        3.23        2.35      1.26 o 
  -1   6  26        4.90        2.85      1.69 o 
   0   6  26        9.93       11.27      1.49 o 
   1   6  26        5.01        3.22      1.22 o 
   2   6  26        3.05       -0.19      1.45 o 
   1   0  27       47.86       49.32      1.74 o 
   2   0  27       59.18       64.64      2.23 o 
   3   0  27        0.04        0.57      0.94 o 
   4   0  27       16.47       16.55      1.66 o 
   5   0  27       17.66       21.21      1.94 o 
  -5   1  27        2.54        2.62      1.20 o 
  -4   1  27        1.48       -0.84      1.14 o 
  -3   1  27        5.30        6.72      1.17 o 
  -2   1  27       15.03       16.04      1.55 o 
  -1   1  27        6.08        6.59      1.04 o 
   0   1  27       70.33       75.79      2.47 o 
   1   1  27        6.03        6.54      1.17 o 
   2   1  27       14.25       14.84      1.51 o 
   3   1  27        5.35        3.27      1.00 o 
   4   1  27        1.69        0.17      0.87 o 
   5   1  27        2.51        2.41      1.00 o 
  -4   2  27       42.72       49.80      2.41 o 
  -3   2  27        7.50       12.11      1.47 o 
  -2   2  27       38.64       38.12      2.04 o 
  -1   2  27        5.78        6.77      1.63 o 
   0   2  27        2.07        3.07      0.86 o 
   1   2  27        5.89        6.75      1.14 o 
   2   2  27       39.08       40.38      2.06 o 
   3   2  27        7.42        9.90      1.35 o 
   4   2  27       42.99       48.45      3.79 o 
  -4   3  27       19.23       19.68      1.86 o 
  -3   3  27       19.03       16.60      1.70 o 
  -2   3  27       17.77       20.14      1.55 o 
  -1   3  27       16.20       14.92      1.36 o 
   0   3  27       43.70       40.38      3.17 o 
   1   3  27       16.42       14.68      2.37 o 
   2   3  27       17.64       21.75      2.56 o 
   3   3  27       19.06       21.39      1.79 o 
   4   3  27       18.94       22.65      2.04 o 
  -3   4  27       14.16       14.24      1.90 o 
  -2   4  27        6.49        7.15      1.16 o 
  -1   4  27       17.94       14.41      1.68 o 
   0   4  27        0.57        0.03      0.88 o 
   1   4  27       17.44       17.28      1.66 o 
   2   4  27        6.32        8.40      1.49 o 
   3   4  27       13.44       12.32      1.73 o 
  -2   5  27        7.51       10.40      1.42 o 
  -1   5  27       26.20       28.58      2.23 o 
   0   5  27        5.89        5.54      1.32 o 
   1   5  27       25.88       27.62      2.18 o 
   2   5  27        7.51        9.37      1.92 o 
   0   0  28        2.14        3.47      1.75 o 
   1   0  28       14.18       16.69      1.28 o 
   2   0  28        2.47        3.31      1.10 o 
   3   0  28        0.33        0.03      1.00 o 
   4   0  28        0.01       -0.71      1.02 o 
  -4   1  28        0.36        0.24      1.05 o 
  -3   1  28        0.59        1.04      1.02 o 
  -2   1  28        2.64        3.72      1.05 o 
  -1   1  28       47.92       52.34      2.03 o 
   0   1  28        0.17        1.82      1.00 o 
   1   1  28       47.85       56.28      2.30 o 
   2   1  28        2.44        2.68      0.99 o 
   3   1  28        0.60        0.53      0.92 o 
   4   1  28        0.28        0.27      1.00 o 
  -4   2  28        0.94        1.54      1.12 o 
  -3   2  28       35.21       36.09      2.46 o 
  -2   2  28        5.88        6.38      1.20 o 
  -1   2  28       12.53       11.79      1.25 o 
   0   2  28        9.77       15.27      1.50 o 
   1   2  28       12.78       10.60      1.57 o 
   2   2  28        5.70        5.27      1.41 o 
   3   2  28       35.20       42.00      3.23 o 
   4   2  28        0.88        1.96      1.12 o 
  -3   3  28       22.81       25.76      2.42 o 
  -2   3  28        6.93        7.60      1.33 o 
  -1   3  28        8.99        8.29      1.02 o 
   0   3  28       21.98       21.36      1.55 o 
   1   3  28        8.73       12.31      2.50 o 
   2   3  28        7.20        7.88      1.95 o 
   3   3  28       22.46       23.42      1.91 o 
  -3   4  28       22.37       18.93      2.88 o 
  -2   4  28       13.01       13.22      1.76 o 
  -1   4  28        2.96        3.29      1.09 o 
   0   4  28        3.69        4.01      1.10 o 
   1   4  28        3.00        4.87      1.35 o 
   2   4  28       12.47       11.89      1.99 o 
   3   4  28       22.11       21.60      4.32 o 
  -1   5  28       21.05       24.75      2.69 o 
   0   5  28        1.90        0.92      1.13 o 
   1   5  28       20.73       23.36      2.19 o 
   1   0  29       63.74       78.99      2.78 o 
   2   0  29        3.37        3.16      1.11 o 
   3   0  29        3.75        3.68      1.16 o 
  -3   1  29        3.73        3.75      1.17 o 
  -2   1  29        1.24        1.95      1.03 o 
  -1   1  29        3.91        7.10      1.10 o 
   0   1  29        4.26        2.58      1.09 o 
   1   1  29        3.63        6.48      1.60 o 
   2   1  29        1.29        1.35      1.00 o 
   3   1  29        4.00        4.41      1.20 o 
  -3   2  29        3.89        4.82      1.30 o 
  -2   2  29        4.62        6.09      1.27 o 
  -1   2  29        5.95        8.16      1.19 o 
   0   2  29        0.92        0.07      1.02 o 
   1   2  29        5.62        4.35      1.28 o 
   2   2  29        4.65        7.11      1.53 o 
   3   2  29        3.85        4.31      1.34 o 
  -3   3  29        7.71       11.54      2.62 o 
  -2   3  29       19.21       20.40      1.84 o 
  -1   3  29       15.16       14.05      1.38 o 
   0   3  29       17.78       23.15      1.67 o 
   1   3  29       15.41       16.94      2.06 o 
   2   3  29       18.98       19.46      2.66 o 
   3   3  29        7.69        6.38      2.15 o 
  -1   4  29        1.97        2.27      1.14 o 
   0   4  29        2.41        2.52      1.10 o 
   1   4  29        2.22        3.35      1.25 o 
   0   0  30       48.86       54.07      3.86 o 
   1   0  30        3.13        5.50      1.41 o 
   2   0  30        0.09        1.33      1.06 o 
   3   0  30        0.09        2.29      1.09 o 
  -3   1  30       11.96       15.12      1.96 o 
  -2   1  30       17.54       21.24      1.91 o 
  -1   1  30       15.97       20.03      1.55 o 
   0   1  30        2.51        2.71      1.55 o 
   1   1  30       15.94       17.24      1.99 o 
   2   1  30       17.54       22.42      2.07 o 
   3   1  30       11.93       13.48      1.79 o 
  -2   2  30        4.77        6.06      1.28 o 
  -1   2  30        2.58        6.04      1.15 o 
   0   2  30       28.41       35.07      2.08 o 
   1   2  30        2.68        2.96      1.30 o 
   2   2  30        5.11        2.96      1.50 o 
  -1   3  30        0.47        1.02      1.03 o 
   0   3  30        0.54       -0.44      0.92 o 
   1   3  30        0.41        1.19      1.19 o 
   1   0  31        9.93       12.58      2.11 o 
   2   0  31        5.44        7.51      2.05 o 
  -1   1  31       11.10       13.84      1.81 o 
   0   1  31       24.52       30.47      2.02 o 
   1   1  31       11.31       10.41      2.78 o 
  -1   2  31        0.33        0.54      1.26 o 
   0   2  31       12.83       13.94      1.67 o 
   1   2  31        0.44       -1.01      1.01 o 
                                                 
